# Supplementary material for: Diversity of reductive dehalogenase genes from environmental samples and enrichment cultures identified with degenerate primer PCR screens
Source: Front Microbiol. 2013 Nov 19;4:341. doi: 10.3389/fmicb.2013.00341 (PMC3832961; doi:10.3389/fmicb.2013.00341)
Supplement: Data sheet 2: Table S2 — rdhA gene information, including NCBI accessions, best blast matches to the curated RdhA dataset and to NCBI's protein non-redundant database, gene length, and predicted primer group and reductive dehalogenase ortholog groups (RD_OG) for each novel rdhA. [file DataSheet2.XLSX]

## Sheet: Sheet1
TableS2: rdhA gene annotation information, including best blast matches to the curated rdhA dataset and to NCBI's protein non-redundant database, gene length, and predicted primer group and RD_OG for each novel rdhA
Accession	Internal ID	Dataset	Best Hit (Curated DB)	Organism	E-value	Identities (%)	Positives (%)	Protein length	PG expected	RD_OG (if applicable)	Best Hit NCBI nr)	E-value	Identities (%)	Positives (%)
KF138603	ISSO-bioaug_759	ISSO-bioaug	BAV1_0847	Dehalococcoides mccartyi BAV1	0	98	99	500	8	28	BAL14741.1	0	99	100
KF138604	ISSO-bioaug_138	ISSO-bioaug	8658239VS	Dehalococcoides mccartyi VS	0	94	97	483	11B		AAT48548.1	0	99	99
KF138605	ISSO-bioaug_611	ISSO-bioaug	8657058VS	Dehalococcoides mccartyi VS	0	99	99	466	11C	24	YP_003329605.1	0	99	99
KF138606	ISSO-bioaug_1994	ISSO-bioaug	cbdbA1092	Dehalococcoides mccartyi CBDB1	0	100	100	460	26	31	YP_308107.1	0	100	100
KF138607	ISSO-bioaug_2111	ISSO-bioaug	cbdbA88	Dehalococcoides mccartyi CBDB1	0	99	99	452	16	20	YP_307266.1	0	99	99
KF138608	ISSO-bioaug_2117	ISSO-bioaug	8658318VS	Dehalococcoides mccartyi VS	0	68	80	452	3B		YP_003330820.1	0	68	80
KF138609	ISSO-bioaug_2266	ISSO-bioaug	BAV1_0276	Dehalococcoides mccartyi BAV1	0	91	94	442	11C	24	YP_001213741.1	0	91	94
KF138610	ISSO-bioaug_2279	ISSO-bioaug	KB13107_1	KB-1 consortium	0	99	99	441	16	29	YP_180983.1	0	95	98
KF138611	ISSO-bioaug_1878	ISSO-bioaug	cbdbA84	Dehalococcoides mccartyi CBDB1	0	99	99	438	18B		YP_307261.1	0	99	99
KF138612	ISSO-bioaug_1008	ISSO-bioaug	GT_0124	Dehalococcoides mccartyi GT	0	99	99	426	16	35	YP_003461948.1	0	99	99
KF138613	ISSO-bioaug_2903	ISSO-bioaug	8658261VS	Dehalococcoides mccartyi VS	0	99	99	409	7	26	YP_003329597.1	0	99	99
KF138614	ISSO-bioaug_3004	ISSO-bioaug	KB13241_5	KB-1 consortium	0	100	100	403	3A	36	ABY28310.1	0	100	100
KF138615	ISSO-bioaug_3069	ISSO-bioaug	KB1338_1	KB-1 consortium	0	98	98	399	8	5	AFX81898.1	0	99	99
KF138616	ISSO-bioaug_3206	ISSO-bioaug	GT_1237	Dehalococcoides mccartyi GT	0	99	100	391	8	8	YP_003463052.1	0	99	100
KF138617	ISSO-bioaug_3395	ISSO-bioaug	DET0876	Dehalococcoides mccartyi 195	0	78	89	386	12		BAI70456.1	0	100	100
KF138618	ISSO-bioaug_3013	ISSO-bioaug	KB1_4	KB-1 consortium	0	99	99	365	13	13	BAI70457.1	0	99	99
KF138619	ISSO-bioaug_4309	ISSO-bioaug	KB13241_1	KB-1 consortium	0	100	100	354	15A	39	AAR24308.1	0	100	100
KF138620	ISSO-bioaug_4330	ISSO-bioaug	DET0173	Dehalococcoides mccartyi 195	0	93	98	353	11B		ABY28320.1	0	99	99
KF138621	ISSO-bioaug_4796	ISSO-bioaug	DET0318	Dehalococcoides mccartyi 195	0	82	91	340	3B		YP_181066.1	0	82	91
KF138622	ISSO-bioaug_4648	ISSO-bioaug	8657053VS	Dehalococcoides mccartyi VS	0	99	99	338	9	25	YP_003329600.1	0	99	99
KF138623	ISSO-bioaug_5117	ISSO-bioaug	8658308VS	Dehalococcoides mccartyi VS	5e-100	47	60	328	5B		AAR24345.1	0	98	98
KF138624	ISSO-bioaug_5320	ISSO-bioaug	8658261VS	Dehalococcoides mccartyi VS	1e-79	43	59	328	7		YP_003329597.1	9e-75	43	59
KF138625	ISSO-bioaug_4806	ISSO-bioaug	cbdbA238	Dehalococcoides mccartyi CBDB1	0	100	100	324	12	22	YP_307390.1	0	100	100
KF138626	ISSO-bioaug_5510	ISSO-bioaug	BAV1_0281	Dehalococcoides mccartyi BAV1	5e-60	37	51	322	9		YP_001213746.1	3e-55	37	51
KF138627	ISSO-bioaug_5598	ISSO-bioaug	cbdbA1546	Dehalococcoides mccartyi CBDB1	0	99	99	320	5A		YP_308486.1	0	99	99
KF138628	ISSO-bioaug_5628	ISSO-bioaug	KB13108_1	KB-1 consortium	0	80	88	320	25		YP_001213642.1	0	80	88
KF138629	ISSO-bioaug_5549	ISSO-bioaug	Dehly1148	Dehalogenimonas lykanthroporepellens st. BL-DC-9	1e-69	37	57	316	18A		YP_003758765.1	7e-65	37	57
KF138630	ISSO-bioaug_5827	ISSO-bioaug	8658278VS	Dehalococcoides mccartyi VS	1e-103	51	62	315	12		YP_307390.1	2e-98	51	62
KF138631	ISSO-bioaug_5881	ISSO-bioaug	Dehly1148	Dehalogenimonas lykanthroporepellens st. BL-DC-9	2e-86	46	63	314	18A		YP_003758765.1	1e-81	46	63
KF138632	ISSO-bioaug_5412	ISSO-bioaug	8658278VS	Dehalococcoides mccartyi VS	1e-80	39	58	314	12		YP_003330780.1	8e-76	39	58
KF138633	ISSO-bioaug_4555	ISSO-bioaug	8658289VS	Dehalococcoides mccartyi VS	0	99	99	313	5A		YP_003330791.1	0	99	99
KF138634	ISSO-bioaug_6218	ISSO-bioaug	KB1_12	KB-1 consortium	0	99	99	304	4	18	AAR24341.1	0	99	99
KF138635	ISSO-bioaug_6386	ISSO-bioaug	Dehly0283	Dehalogenimonas lykanthroporepellens st. BL-DC-9	9e-174	74	84	300	18B		ABY28334.1	0	99	100
KF138636	ISSO-bioaug_6538	ISSO-bioaug	cbdbA1508	Dehalococcoides mccartyi CBDB1	0	99	100	300	3B		YP_308447.1	0	99	100
KF138637	ISSO-bioaug_5833	ISSO-bioaug	8658245VS	Dehalococcoides mccartyi VS	0	99	99	296			YP_003330747.1	0	99	99
KF138638	ISSO-bioaug_6769	ISSO-bioaug	Dhaf_0711	Desulfitobacterium hafniense DCB-2	5e-154	71	82	288	22		YP_002457211.1	3e-149	71	82
KF138639	ISSO-bioaug_7219	ISSO-bioaug	cbdbA84	Dehalococcoides mccartyi CBDB1	9e-65	38	55	288	18B		CCF77708.1	0	99	99
KF138640	ISSO-bioaug_6414	ISSO-bioaug	DET1528	Dehalococcoides mccartyi 195	4e-59	40	55	283	6		ABY28335.1	2e-54	40	55
KF138641	ISSO-bioaug_7806	ISSO-bioaug	8658303VS	Dehalococcoides mccartyi VS	0	95	97	278	1	38	YP_003330805.1	0	95	97
KF138642	ISSO-bioaug_8127	ISSO-bioaug	ACT3-rdh07	Dehalobacter CF	0	95	98	272	30	45	YP_006910154.1	0	95	98
KF138643	ISSO-bioaug_8351	ISSO-bioaug	8658361VS	Dehalococcoides mccartyi VS	0	99	100	265	14	15	YP_003330863.1	0	99	100
KF138644	ISSO-bioaug_8837	ISSO-bioaug	8658278VS	Dehalococcoides mccartyi VS	1e-62	43	57	263	12		YP_307390.1	1e-57	43	57
KF138645	ISSO-bioaug_9028	ISSO-bioaug	cbdbA84	Dehalococcoides mccartyi CBDB1	9e-123	63	77	261	18B		YP_307261.1	6e-118	63	77
KF138646	ISSO-bioaug_9674	ISSO-bioaug	DET0311	Dehalococcoides mccartyi 195	3e-44	34	50	253	16		YP_181059.1	2e-39	34	50
KF138647	ISSO-bioaug_10490	ISSO-bioaug	DET1528	Dehalococcoides mccartyi 195	0	99	99	243	6		ABY28335.1	4e-178	100	100
KF138648	ISSO-bioaug_8807	ISSO-bioaug	MB_mbrA	Dehalococcoides mccartyi MB	2e-174	99	99	238	1	17	ACF24863.1	1e-169	99	99
KF138649	ISSO-bioaug_6800	ISSO-bioaug	cbdbA1539	Dehalococcoides mccartyi CBDB1	8e-178	100	100	238	25		YP_308479.1	5e-173	100	100
KF138650	ISSO-bioaug_10462	ISSO-bioaug	Dhaf_pceA	Desulfitobacterium hafniense Y51	6e-161	94	95	236	32	6	CAD28790.2	5e-157	94	96
KF138651	ISSO-bioaug_11483	ISSO-bioaug	Dehly1328	Dehalogenimonas lykanthroporepellens st. BL-DC-9	2e-35	33	54	232	15A		BAI47802.1	5e-32	33	53
KF138652	ISSO-bioaug_12962	ISSO-bioaug	DET1559	Dehalococcoides mccartyi 195	1e-38	34	53	218	16		YP_182256.1	7e-34	34	53
KF138653	ISSO-bioaug_11214	ISSO-bioaug	DET1545	Dehalococcoides mccartyi 195	4e-159	100	100	214	14	15	ACF24859.1	9e-155	99	99
KF138654	ISSO-bioaug_13671	ISSO-bioaug	AY374250	Dehalococcoides mccartyi FL2	2e-49	40	57	212	14		AAR24298.1	4e-45	41	57
KF138655	ISSO-bioaug_12046	ISSO-bioaug	GT_1276	Dehalococcoides mccartyi GT	1e-150	100	100	201	1	38	YP_308490.1	6e-146	100	100
KF138656	ISSO-bioaug_15099	ISSO-bioaug	GT_1269	Dehalococcoides mccartyi GT	3e-144	100	100	199	4	37	YP_308474.1	2e-139	100	100
KF138657	ISSO-bioaug_14540	ISSO-bioaug	DET0180	Dehalococcoides mccartyi 195	1e-144	100	100	194	25	23	YP_180928.1	7e-140	100	100
KF138658	ISSO-bioaug_13824	ISSO-bioaug	D337-WL	Dehalococcoides mccartyi WL	2e-138	99	100	192	2	34	YP_182233.1	2e-132	99	99
KF138659	ISSO-bioaug_14057	ISSO-bioaug	GT_0124	Dehalococcoides mccartyi GT	5e-82	61	75	187	16		ABY28329.1	2e-77	61	75
KF138660	ISSO-bioaug_19130	ISSO-bioaug	AY374249	Dehalococcoides mccartyi FL2	2e-127	100	100	176	14	14	ADR80142.1	1e-124	99	99
KF138661	ISSO-bioaug_18251	ISSO-bioaug	GT_1269	Dehalococcoides mccartyi GT	4e-109	86	94	176	4		YP_308474.1	2e-104	86	94
KF138662	ISSO-bioaug_19710	ISSO-bioaug	KB13241_6	KB-1 consortium	5e-125	99	100	172	1	38	YP_308490.1	4e-120	99	100
KF138663	ISSO-bioaug_20330	ISSO-bioaug	D336-WL	Dehalococcoides mccartyi WL	5e-123	99	100	170	15B		BAI70453.1	1e-56	53	74
KF138664	ISSO-bioaug_20544	ISSO-bioaug	cbdbA1595	Dehalococcoides mccartyi CBDB1	8e-119	96	99	169	2	34	BAG55945.1	1e-115	96	99
KF138665	ISSO-bioaug_20912	ISSO-bioaug	AF204275	Desulfitobacterium chlororespirans	1e-102	83	89	168	22		AAL84925.1	8e-98	83	89
KF138666	ISSO-bioaug_5810_5	ISSO-bioaug	8658274VS	Dehalococcoides mccartyi VS	9e-112	90	97	167	25		YP_003330776.1	6e-107	90	97
KF138667	ISSO-bioaug_18288	ISSO-bioaug	DET0876	Dehalococcoides mccartyi 195	5e-43	47	62	167	12		BAI70456.1	3e-39	47	63
KF138668	ISSO-bioaug_22613	ISSO-bioaug	cbdbA1542	Dehalococcoides mccartyi CBDB1	5e-111	100	100	160	13		BAG55968.1	5e-109	100	100
KF138669	ISSO-bioaug_23218	ISSO-bioaug	KB13241_4	KB-1 consortium	3e-108	100	100	157	14	14	YP_308499.1	2e-103	100	100
KF138670	ISSO-bioaug_4509	ISSO-bioaug	DQ115514	Dehalococcoides mccartyi FL2	2e-114	99	100	155	5A	32	ABY28318.1	1e-110	99	100
KF138671	ISSO-bioaug_19533	ISSO-bioaug	Dehly0283	Dehalogenimonas lykanthroporepellens st. BL-DC-9	6e-35	48	57	153	18B		CCF77708.1	5e-108	99	100
KF138672	ISSO-bioaug_26077	ISSO-bioaug	cbdbA80	Dehalococcoides mccartyi CBDB1	1e-99	99	99	146	16		YP_307256.1	9e-95	99	99
KF138673	ISSO-bioaug_26499	ISSO-bioaug	KB13241_8	KB-1 consortium	3e-102	100	100	145	5A	32	ABY28330.1	3e-98	99	99
KF138674	ISSO-bioaug_26794	ISSO-bioaug	DET0306	Dehalococcoides mccartyi 195	1e-101	99	99	144	3A		YP_181054.1	8e-97	99	99
KF138676	ISSO-bioaug_28682	ISSO-bioaug	8658312VS	Dehalococcoides mccartyi VS	5e-94	96	98	138	4	40	YP_003330814.1	3e-89	96	98
KF138677	ISSO-bioaug_20781	ISSO-bioaug	GT_1353	Dehalococcoides mccartyi GT	4e-95	100	100	137	14	15	BAG55976.1	2e-93	99	100
KF138678	ISSO-bioaug_29113	ISSO-bioaug	GT_1295	Dehalococcoides mccartyi GT	4e-95	100	100	137	1	33	YP_308510.1	3e-90	100	100
KF138679	ISSO-bioaug_22367	ISSO-bioaug	KB13240_1	KB-1 consortium	4e-100	99	100	136	4	37	YP_308474.1	3e-94	99	100
KF138680	ISSO-bioaug_22343	ISSO-bioaug	KB13240_1	KB-1 consortium	4e-96	96	100	133	4	37	YP_308474.1	2e-90	97	100
KF138681	ISSO-bioaug_30653	ISSO-bioaug	KB1_7	KB-1 consortium	9e-94	100	100	132	5B	19	BAG55996.1	1e-92	100	100
KF138682	ISSO-bioaug_20850	ISSO-bioaug	cbdbA1542	Dehalococcoides mccartyi CBDB1	3e-92	100	100	130	13		BAJ10909.1	2e-87	100	100
KF138683	ISSO-bioaug_31407	ISSO-bioaug	GT_1295	Dehalococcoides mccartyi GT	5e-91	100	100	130	1	33	YP_308510.1	3e-86	100	100
KF138684	ISSO-bioaug_31433	ISSO-bioaug	DET0306	Dehalococcoides mccartyi 195	4e-91	100	100	130	3A		YP_181054.1	3e-86	100	100
KF138685	ISSO-bioaug_31482	ISSO-bioaug	KB1_22	KB-1 consortium	1e-89	98	99	128	4	40	AFN20669.1	7e-85	98	99
KF138686	ISSO-bioaug_27871	ISSO-bioaug	KB1_12	KB-1 consortium	9e-92	100	100	126	4	18	CCF77714.1	8e-87	100	100
KF138687	ISSO-bioaug_36042	ISSO-bioaug	DET0173	Dehalococcoides mccartyi 195	3e-83	99	100	120	11B		YP_180921.1	2e-78	99	100
KF138688	ISSO-bioaug_36216	ISSO-bioaug	DET0173	Dehalococcoides mccartyi 195	1e-83	100	100	119	11B		YP_180921.1	8e-79	100	100
KF138689	ISSO-bioaug_35051	ISSO-bioaug	DQ115514	Dehalococcoides mccartyi FL2	2e-77	99	100	113	5A	32	BAG55987.1	1e-75	99	100
KF138690	ISSO-bioaug_17493	ISSO-bioaug	AY374247	Dehalococcoides mccartyi FL2	1e-32	46	65	112	11C		ABY28314.1	4e-28	46	65
KF138691	ISSO-bioaug_37773	ISSO-bioaug	KB1_1	KB-1 consortium	3e-76	96	98	112	11A	10	BAF45413.1	1e-71	96	98
KF138692	ISSO-bioaug_39655	ISSO-bioaug	AY374247	Dehalococcoides mccartyi FL2	5e-78	100	100	112	11C	12	BAG55993.1	1e-76	100	100
KF138693	ISSO-bioaug_40339	ISSO-bioaug	cbdbA187	Dehalococcoides mccartyi CBDB1	2e-70	100	100	111	25	23	YP_307352.1	1e-65	100	100
KF138694	ISSO-bioaug_40795	ISSO-bioaug	cbdbA187	Dehalococcoides mccartyi CBDB1	9e-77	100	100	110	25	23	YP_307352.1	6e-72	100	100
KF138695	ISSO-bioaug_21471	ISSO-bioaug	DET1535	Dehalococcoides mccartyi 195	3e-77	100	100	108	2	34	YP_182233.1	2e-72	100	100
KF138696	ISSO-bioaug_42047	ISSO-bioaug	Dehly1582	Dehalogenimonas lykanthroporepellens st. BL-DC-9	2e-53	73	80	105	10		YP_003759182.1	1e-48	73	80
KF138697	ISSO-bioaug_43650	ISSO-bioaug	KB1_13	KB-1 consortium	2e-70	99	100	104	3B	30	YP_308528.1	6e-66	99	100
KF138698	ISSO-bioaug_45531	ISSO-bioaug	DET1519	Dehalococcoides mccartyi 195	1e-70	100	100	103	5A	32	YP_182217.1	8e-66	100	100
KF138699	ISSO-bioaug_43647	ISSO-bioaug	AY374250	Dehalococcoides mccartyi FL2	8e-68	99	100	101	14	15	BAG55976.1	3e-66	99	100
KF138700	ISSO-bioaug_42346	ISSO-bioaug	cbdbA96	Dehalococcoides mccartyi CBDB1	6e-66	100	100	98	4	21	YP_307274.1	4e-61	100	100
KF138701	ISSO-bioaug_49295	ISSO-bioaug	GT_1295	Dehalococcoides mccartyi GT	5e-68	100	100	97	1	33	YP_308510.1	3e-63	100	100
KF138702	ISSO-bioaug_50886	ISSO-bioaug	8657053VS	Dehalococcoides mccartyi VS	3e-65	97	98	95	9	25	YP_003329600.1	2e-60	97	98
KF138703	ISSO-bioaug_37816	ISSO-bioaug	D336-WL	Dehalococcoides mccartyi WL	2e-22	53	70	91	15B		AEA72288.1	7e-15	71	78
KF138704	ISSO-bioaug_45873	ISSO-bioaug	AJ539533	Dehalobacter restrictus DSM 9455	2e-59	100	100	91	27	7	CAD62440.1	1e-54	100	100
KF138705	ISSO-bioaug_47847	ISSO-bioaug	Dehly1524	Dehalogenimonas lykanthroporepellens st. BL-DC-9	1e-45	81	91	88	18B		YP_003759128.1	8e-41	81	91
KF138706	ISSO-bioaug_35750	ISSO-bioaug	DQ115513	Dehalococcoides mccartyi FL2	5e-59	98	100	87	2	34	AAZ91690.1	3e-54	98	100
KF138707	ISSO-bioaug_41328	ISSO-bioaug	KB1_22	KB-1 consortium	2e-56	98	100	84	4	40	AFN20669.1	1e-51	98	100
KF138708	ISSO-bioaug_51198	ISSO-bioaug	cbdbA187	Dehalococcoides mccartyi CBDB1	2e-57	100	100	83	25	23	AEA72284.1	5e-55	100	100
KF138709	ISSO-bioaug_37655	ISSO-bioaug	8658312VS	Dehalococcoides mccartyi VS	9e-55	99	100	83	4	40	AFN20669.1	5e-50	96	100
KF138710	ISSO-bioaug_54227	ISSO-bioaug	KB13107_2	KB-1 consortium	1e-56	100	100	83	12	22	YP_307390.1	3e-51	99	100
KF138711	ISSO-bioaug_54223	ISSO-bioaug	cbdbA1595	Dehalococcoides mccartyi CBDB1	1e-54	99	100	82	2	34	ABY28323.1	2e-50	99	100
KF138712	ISSO-bioaug_2755	ISSO-bioaug	KB13109_7	KB-1 consortium	1e-54	100	100	80	4	40	YP_308522.1	4e-50	100	100
KF138713	ISSO-bioaug_54212	ISSO-bioaug	GT_1312	Dehalococcoides mccartyi GT	2e-51	99	100	80	3B	30	YP_308528.1	1e-46	99	100
KF138714	ISSO-bioaug_54213	ISSO-bioaug	KB1_13	KB-1 consortium	1e-50	98	99	80	3B	30	YP_308528.1	7e-46	98	99
KF138715	ISSO-bioaug_54222	ISSO-bioaug	KB13240_1	KB-1 consortium	6e-54	99	100	79	4	37	AAR24315.1	9e-49	100	100
KF138716	ISSO-bioaug_54240	ISSO-bioaug	KB1_1	KB-1 consortium	2e-52	100	100	79	11A	10	BAG55992.1	2e-50	100	100
KF138717	ISSO-bioaug_43935	ISSO-bioaug	D334-WLm	Dehalobacter WL	3e-53	99	100	79	32	6	ACH47985.1	2e-48	95	96
KF138718	ISSO-bioaug_45943	ISSO-bioaug	AY374247	Dehalococcoides mccartyi FL2	2e-51	99	100	76	11C	12	ABY28314.1	2e-47	99	100
KF138719	ISSO-bioaug_54255	ISSO-bioaug	DQ115514	Dehalococcoides mccartyi FL2	2e-51	100	100	76	5A	32	ABY28318.1	2e-47	100	100
KF138720	ISSO-bioaug_54238	ISSO-bioaug	AY374252	Dehalococcoides mccartyi FL2	1e-49	99	100	76	1	17	ABA64537.1	9e-45	99	100
KF138721	ISSO-bioaug_54244	ISSO-bioaug	AY374245	Dehalococcoides mccartyi FL2	1e-48	100	100	75	11A	10	ADR80137.1	7e-46	100	100
KF138722	ISSO-bioaug_46205	ISSO-bioaug	KB13240_1	KB-1 consortium	4e-41	77	87	75	4		AAR24315.1	3e-36	79	87
KF138723	ISSO-bioaug_54265	ISSO-bioaug	KB1_3	KB-1 consortium	3e-49	99	100	75	11C	12	BAG55985.1	1e-46	99	100
KF138724	ISSO-bioaug_54269	ISSO-bioaug	KB1_22	KB-1 consortium	9e-49	100	100	74	4	40	AFN20669.1	4e-44	100	100
KF138725	ISSO-bioaug_54280	ISSO-bioaug	AY374250	Dehalococcoides mccartyi FL2	5e-46	100	100	72	14	15	ADR80140.1	1e-43	100	100
KF138726	ISSO-bioaug_42199	ISSO-bioaug	D333-WLm	Dehalobacter WL	6e-47	100	100	71	32		ACH87596.1	4e-42	100	100
KF138727	ISSO-bioaug_54268	ISSO-bioaug	AY374246	Dehalococcoides mccartyi FL2	1e-45	99	100	70	11A	11	BAF45415.1	6e-41	99	100
KF138728	ISSO-bioaug_54298	ISSO-bioaug	8658241VS	Dehalococcoides mccartyi VS	2e-44	96	99	69	2	34	AAT48556.1	2e-41	100	100
KF138729	ISSO-bioaug_54273	ISSO-bioaug	KB13109_7	KB-1 consortium	1e-45	99	100	68	4	40	YP_308522.1	6e-41	99	100
KF138730	ISSO-bioaug_54272	ISSO-bioaug	GT_1338	Dehalococcoides mccartyi GT	2e-44	100	100	67	11A	10	BAI70455.1	2e-39	100	100
KF138731	ISSO-bioaug_54274	ISSO-bioaug	AY374245	Dehalococcoides mccartyi FL2	4e-45	100	100	67	11A	10	ADR80137.1	1e-40	100	100
KF138732	ISSO-biostim_647	ISSO-biostim	GT_1303	Dehalococcoides mccartyi GT	0	99	100	467	5B	19	YP_308518.1	0	99	100
KF138733	ISSO-biostim_850	ISSO-biostim	8657058VS	Dehalococcoides mccartyi VS	0	99	99	463	11C	24	YP_003329605.1	0	99	99
KF138734	ISSO-biostim_557	ISSO-biostim	BAV1_0847	Dehalococcoides mccartyi BAV1	1e-144	47	61	456	8		BAK52810.1	8e-141	47	62
KF138735	ISSO-biostim_1043	ISSO-biostim	8657053VS	Dehalococcoides mccartyi VS	0	98	99	445	9	25	YP_003329600.1	0	98	99
KF138736	ISSO-biostim_1193	ISSO-biostim	KB1_6	KB-1 consortium	3e-141	48	62	430	8		BAK52810.1	9e-137	47	62
KF138737	ISSO-biostim_1218	ISSO-biostim	KB13241_3	KB-1 consortium	0	99	99	424	7		ABY28313.1	0	100	100
KF138738	ISSO-biostim_1364	ISSO-biostim	Dehly0121	Dehalogenimonas lykanthroporepellens st. BL-DC-9	0	62	76	416	10		YP_003757773.1	0	62	76
KF138739	ISSO-biostim_419	ISSO-biostim	GT_0124	Dehalococcoides mccartyi GT	0	99	100	413	16	35	YP_003461948.1	0	99	100
KF138740	ISSO-biostim_1485	ISSO-biostim	KB1_12	KB-1 consortium	0	99	99	409	4	18	AAR24341.1	0	99	99
KF138741	ISSO-biostim_1358	ISSO-biostim	AJ439608	Desulfitobacterium hafniense TCE1	0	97	98	405	32	6	CAD28790.2	0	97	98
KF138742	ISSO-biostim_1608	ISSO-biostim	cbdbA88	Dehalococcoides mccartyi CBDB1	0	100	100	404	16	20	YP_307266.1	0	100	100
KF138743	ISSO-biostim_1713	ISSO-biostim	8658324VS	Dehalococcoides mccartyi VS	0	62	77	397	2		YP_003330826.1	1e-177	62	77
KF138744	ISSO-biostim_1728	ISSO-biostim	cbdbA88	Dehalococcoides mccartyi CBDB1	7e-102	42	54	397	16		YP_307266.1	4e-97	42	54
KF138745	ISSO-biostim_1792	ISSO-biostim	BAV1_0847	Dehalococcoides mccartyi BAV1	0	97	98	393	8	28	BAL14745.1	0	99	100
KF138746	ISSO-biostim_1340	ISSO-biostim	DET0318	Dehalococcoides mccartyi 195	0	67	80	390	3B		YP_181066.1	0	67	80
KF138747	ISSO-biostim_1587	ISSO-biostim	cbdbA1503	Dehalococcoides mccartyi CBDB1	0	100	100	389	26		YP_308442.1	0	100	100
KF138748	ISSO-biostim_1897	ISSO-biostim	DET0876	Dehalococcoides mccartyi 195	0	78	89	387	12		BAI70456.1	0	100	100
KF138749	ISSO-biostim_2025	ISSO-biostim	D336-WL	Dehalococcoides mccartyi WL	1e-124	51	69	379	15B		ABY28307.1	0	99	99
KF138750	ISSO-biostim_1777	ISSO-biostim	BAV1_0276	Dehalococcoides mccartyi BAV1	0	93	95	375	11C	24	YP_001213741.1	0	93	95
KF138751	ISSO-biostim_2154	ISSO-biostim	Dehly0156	Dehalogenimonas lykanthroporepellens st. BL-DC-9	4e-70	35	53	374	6		YP_003757807.1	3e-65	35	53
KF138752	ISSO-biostim_2134	ISSO-biostim	Dehly1582	Dehalogenimonas lykanthroporepellens st. BL-DC-9	1e-179	62	77	374	10		YP_003759182.1	6e-175	62	77
KF138753	ISSO-biostim_1829	ISSO-biostim	Glov_2872	Geobacter lovleyi SZ	0	97	98	363	31A	41	AFN20668.1	0	98	99
KF138754	ISSO-biostim_2507	ISSO-biostim	8658261VS	Dehalococcoides mccartyi VS	5e-100	46	61	361	7		YP_003329597.1	3e-95	46	61
KF138755	ISSO-biostim_1935	ISSO-biostim	KB11024_1	KB-1 consortium	2e-147	65	74	356	5B		YP_003330810.1	5e-137	62	73
KF138756	ISSO-biostim_1990	ISSO-biostim	DET0302	Dehalococcoides mccartyi 195	4e-124	51	65	355	12		YP_181050.1	2e-119	51	65
KF138757	ISSO-biostim_2574	ISSO-biostim	cbdbA1539	Dehalococcoides mccartyi CBDB1	0	100	100	355	25		YP_308479.1	0	100	100
KF138758	ISSO-biostim_2695	ISSO-biostim	8658261VS	Dehalococcoides mccartyi VS	0	99	99	354	7	26	YP_003329597.1	0	99	99
KF138759	ISSO-biostim_2719	ISSO-biostim	8658278VS	Dehalococcoides mccartyi VS	3e-113	53	66	351	12		YP_003330780.1	2e-108	53	66
KF138760	ISSO-biostim_2911	ISSO-biostim	DET0173	Dehalococcoides mccartyi 195	0	93	98	346	11B		ABY28320.1	0	100	100
KF138761	ISSO-biostim_2939	ISSO-biostim	cbdbA84	Dehalococcoides mccartyi CBDB1	0	99	99	345	18B		YP_307261.1	0	99	99
KF138762	ISSO-biostim_2514	ISSO-biostim	8658289VS	Dehalococcoides mccartyi VS	0	98	99	343	5A		YP_003330791.1	0	98	99
KF138763	ISSO-biostim_1867	ISSO-biostim	Dehly1148	Dehalogenimonas lykanthroporepellens st. BL-DC-9	4e-71	37	57	335	18A		AAT48552.1	1e-67	41	59
KF138764	ISSO-biostim_2328	ISSO-biostim	DET0318	Dehalococcoides mccartyi 195	0	82	91	335	3B		YP_181066.1	0	82	91
KF138765	ISSO-biostim_3268	ISSO-biostim	GT_1237	Dehalococcoides mccartyi GT	0	99	100	335	8	8	YP_003463052.1	0	99	100
KF138766	ISSO-biostim_3325	ISSO-biostim	KB1338_1	KB-1 consortium	0	98	99	330	8	5	AFX81898.1	0	99	99
KF138767	ISSO-biostim_3457	ISSO-biostim	8658308VS	Dehalococcoides mccartyi VS	3e-98	47	59	330	5B		AAR24345.1	0	97	98
KF138768	ISSO-biostim_3511	ISSO-biostim	AY374250	Dehalococcoides mccartyi FL2	1e-68	40	55	328	14		AAR24298.1	2e-64	40	55
KF138769	ISSO-biostim_3554	ISSO-biostim	DET0876	Dehalococcoides mccartyi 195	5e-132	52	70	327	12		CCF77709.1	0	99	99
KF138770	ISSO-biostim_3584	ISSO-biostim	BAV1_0281	Dehalococcoides mccartyi BAV1	2e-63	38	51	326	9		YP_001213746.1	1e-58	38	51
KF138771	ISSO-biostim_3313	ISSO-biostim	8658278VS	Dehalococcoides mccartyi VS	5e-84	40	58	325	12		YP_181602.1	2e-72	39	55
KF138772	ISSO-biostim_3672	ISSO-biostim	Dehly1148	Dehalogenimonas lykanthroporepellens st. BL-DC-9	9e-38	32	50	324	18A		BAI47804.1	1e-48	35	50
KF138773	ISSO-biostim_2431	ISSO-biostim	8657053VS	Dehalococcoides mccartyi VS	6e-52	35	48	319	9		BAI47830.1	6e-48	36	50
KF138774	ISSO-biostim_3852	ISSO-biostim	Dhaf_0711	Desulfitobacterium hafniense DCB-2	1e-173	71	82	319	22		YP_002457211.1	9e-169	71	82
KF138775	ISSO-biostim_4100	ISSO-biostim	cbdbA84	Dehalococcoides mccartyi CBDB1	1e-64	36	54	313	18B		BAK19480.1	0	100	100
KF138776	ISSO-biostim_3944	ISSO-biostim	Dehly1148	Dehalogenimonas lykanthroporepellens st. BL-DC-9	1e-88	47	63	313	18A		YP_003758765.1	8e-84	47	63
KF138777	ISSO-biostim_4153	ISSO-biostim	cbdbA1546	Dehalococcoides mccartyi CBDB1	0	99	99	312	5A		YP_308486.1	0	99	99
KF138778	ISSO-biostim_4233	ISSO-biostim	8658278VS	Dehalococcoides mccartyi VS	6e-100	51	62	310	12		YP_307390.1	1e-94	50	62
KF138779	ISSO-biostim_4628	ISSO-biostim	cbdbA1508	Dehalococcoides mccartyi CBDB1	0	99	100	301	3B		YP_308447.1	0	99	100
KF138780	ISSO-biostim_3739	ISSO-biostim	KB13241_2	KB-1 consortium	0	100	100	297	15B		BAI47828.1	4e-94	51	65
KF138781	ISSO-biostim_5326	ISSO-biostim	D336-WL	Dehalococcoides mccartyi WL	1e-104	54	73	287	15B		BAI70453.1	3e-179	82	92
KF138782	ISSO-biostim_5495	ISSO-biostim	cbdbA1539	Dehalococcoides mccartyi CBDB1	3e-13	32	51	284	25		YP_001155379.1	1e-176	82	92
KF138783	ISSO-biostim_3846	ISSO-biostim	cbdbA187	Dehalococcoides mccartyi CBDB1	9e-172	79	88	283	25		YP_307352.1	6e-167	79	88
KF138784	ISSO-biostim_5231	ISSO-biostim	8658361VS	Dehalococcoides mccartyi VS	0	99	100	282	14	15	YP_003330863.1	0	99	100
KF138785	ISSO-biostim_3818	ISSO-biostim	cbdbA1092	Dehalococcoides mccartyi CBDB1	0	99	100	277	26	31	YP_308107.1	0	99	100
KF138786	ISSO-biostim_6072	ISSO-biostim	MB_mbrA	Dehalococcoides mccartyi MB	0	99	99	276	1	17	ACF24863.1	0	99	99
KF138787	ISSO-biostim_6085	ISSO-biostim	DET1522	Dehalococcoides mccartyi 195	2e-165	78	88	276	1		YP_182220.1	1e-160	78	88
KF138788	ISSO-biostim_6300	ISSO-biostim	DET1528	Dehalococcoides mccartyi 195	0	99	99	270	6		ABY28335.1	0	99	100
KF138789	ISSO-biostim_7565	ISSO-biostim	AY374246	Dehalococcoides mccartyi FL2	4e-156	81	89	252	11A		BAF45415.1	1e-151	81	89
KF138790	ISSO-biostim_6838	ISSO-biostim	8658303VS	Dehalococcoides mccartyi VS	6e-176	95	97	246	1	38	YP_003330805.1	4e-171	95	97
KF138791	ISSO-biostim_7658	ISSO-biostim	D336-WL	Dehalococcoides mccartyi WL	0	99	99	246	15B		BAI70453.1	7e-93	53	74
KF138792	ISSO-biostim_8038	ISSO-biostim	GT_1287	Dehalococcoides mccartyi GT	7e-60	40	59	244	15A		YP_006432149.1	2e-65	48	64
KF138793	ISSO-biostim_8515	ISSO-biostim	ACT3-rdh17	Dehalobacter CF	6e-71	52	70	243	34		YP_004971810.1	4e-68	50	62
KF138794	ISSO-biostim_8880	ISSO-biostim	Dhaf_0711	Desulfitobacterium hafniense DCB-2	2e-114	67	79	239	22		YP_002457211.1	1e-109	67	79
KF138795	ISSO-biostim_7445	ISSO-biostim	DET1528	Dehalococcoides mccartyi 195	5e-41	37	52	236	6		YP_182226.1	3e-36	37	52
KF138796	ISSO-biostim_9915	ISSO-biostim	KB1_5	KB-1 consortium	4e-72	52	67	229	14		CCF77715.1	3e-67	52	67
KF138797	ISSO-biostim_9935	ISSO-biostim	Dehly1582	Dehalogenimonas lykanthroporepellens st. BL-DC-9	4e-54	42	59	228	10		YP_003759182.1	3e-49	42	59
KF138798	ISSO-biostim_6723	ISSO-biostim	cbdbA187	Dehalococcoides mccartyi CBDB1	1e-167	99	100	222	25	23	YP_307352.1	7e-163	99	100
KF138799	ISSO-biostim_8535	ISSO-biostim	KB13241_1	KB-1 consortium	3e-29	35	49	221	15A		BAI47814.1	3e-32	34	50
KF138800	ISSO-biostim_6137	ISSO-biostim	cbdbA84	Dehalococcoides mccartyi CBDB1	1e-79	56	70	220	18B		YP_307261.1	9e-75	56	70
KF138801	ISSO-biostim_11327	ISSO-biostim	GT_1269	Dehalococcoides mccartyi GT	6e-156	100	100	214	4	37	YP_308474.1	4e-151	100	100
KF138802	ISSO-biostim_9433	ISSO-biostim	DET0173	Dehalococcoides mccartyi 195	5e-35	38	51	212	11B		YP_180921.1	3e-30	38	51
KF138803	ISSO-biostim_6365	ISSO-biostim	cbdbA1542	Dehalococcoides mccartyi CBDB1	2e-28	31	49	209	13		ABY28320.1	2e-23	37	49
KF138804	ISSO-biostim_10048	ISSO-biostim	ACT3-rdh07	Dehalobacter CF	7e-148	95	98	203	30	45	YP_006910154.1	5e-143	95	98
KF138805	ISSO-biostim_13980	ISSO-biostim	KB13107_2	KB-1 consortium	3e-144	100	100	197	12	22	YP_307390.1	1e-139	100	100
KF138806	ISSO-biostim_14110	ISSO-biostim	KB13241_8	KB-1 consortium	3e-144	100	100	197	5A	32	BAI70447.1	8e-140	100	100
KF138807	ISSO-biostim_15023	ISSO-biostim	D337-WL	Dehalococcoides mccartyi WL	9e-138	100	100	191	2	34	YP_182233.1	5e-132	99	99
KF138808	ISSO-biostim_15227	ISSO-biostim	8658245VS	Dehalococcoides mccartyi VS	3e-132	97	98	190			YP_003330747.1	2e-127	97	98
KF138809	ISSO-biostim_10103	ISSO-biostim	Dehly1328	Dehalogenimonas lykanthroporepellens st. BL-DC-9	3e-30	35	57	188	15A		YP_003758939.1	2e-25	35	57
KF138810	ISSO-biostim_15786	ISSO-biostim	Dehly0283	Dehalogenimonas lykanthroporepellens st. BL-DC-9	8e-96	72	83	181	18B		ABY28334.1	4e-127	99	100
KF138811	ISSO-biostim_17075	ISSO-biostim	cbdbA1542	Dehalococcoides mccartyi CBDB1	1e-131	99	99	180	13		YP_308482.1	9e-127	99	99
KF138812	ISSO-biostim_17127	ISSO-biostim	GT_1269	Dehalococcoides mccartyi GT	3e-110	86	94	177	4		YP_308474.1	2e-105	86	94
KF138813	ISSO-biostim_19946	ISSO-biostim	AY374248	Dehalococcoides mccartyi FL2	8e-124	100	100	168	13	13	BAI70457.1	4e-119	100	100
KF138814	ISSO-biostim_20050	ISSO-biostim	AY374249	Dehalococcoides mccartyi FL2	2e-120	100	100	167	14	14	ADR80142.1	8e-118	99	99
KF138815	ISSO-biostim_16706	ISSO-biostim	DET0876	Dehalococcoides mccartyi 195	6e-42	46	62	166	12		BAI70456.1	3e-38	47	63
KF138816	ISSO-biostim_20407	ISSO-biostim	cbdbA80	Dehalococcoides mccartyi CBDB1	8e-25	33	54	166	16		CCF77708.1	8e-114	99	99
KF138817	ISSO-biostim_1427	ISSO-biostim	DET1545	Dehalococcoides mccartyi 195	4e-21	34	49	165	14		BAI47820.1	3e-56	59	69
KF138818	ISSO-biostim_20524	ISSO-biostim	AY374250	Dehalococcoides mccartyi FL2	4e-21	33	50	165	14		ADR80140.1	1e-17	33	50
KF138819	ISSO-biostim_22310	ISSO-biostim	cbdbA1542	Dehalococcoides mccartyi CBDB1	2e-110	99	99	159	13		BAG55968.1	3e-108	99	99
KF138820	ISSO-biostim_19444	ISSO-biostim	cbdbA1092	Dehalococcoides mccartyi CBDB1	1e-114	100	100	156	26	31	YP_308107.1	9e-110	100	100
KF138821	ISSO-biostim_22212	ISSO-biostim	ACT3-rdh08	Dehalobacter CF	1e-106	100	100	156	27	7	YP_006913190.1	9e-102	100	100
KF138822	ISSO-biostim_24338	ISSO-biostim	MB_rdhA5	Dehalococcoides mccartyi MB	3e-31	46	61	152	11C		ADR80139.1	3e-28	45	60
KF138823	ISSO-biostim_25281	ISSO-biostim	KB13241_5	KB-1 consortium	2e-104	100	100	149	3A	36	ABY28310.1	2e-100	100	100
KF138824	ISSO-biostim_25437	ISSO-biostim	KB1338_1	KB-1 consortium	2e-74	75	84	148	8		BAJ06127.1	1e-72	75	84
KF138825	ISSO-biostim_25472	ISSO-biostim	8658312VS	Dehalococcoides mccartyi VS	6e-102	97	98	148	4	40	YP_003330814.1	4e-97	97	98
KF138826	ISSO-biostim_18361	ISSO-biostim	KB13240_1	KB-1 consortium	2e-106	97	100	147	4	37	YP_308474.1	1e-100	97	100
KF138827	ISSO-biostim_14191	ISSO-biostim	DET1545	Dehalococcoides mccartyi 195	2e-105	99	100	146	14	15	ACF24859.1	2e-101	99	100
KF138828	ISSO-biostim_26105	ISSO-biostim	KB13241_4	KB-1 consortium	9e-103	100	100	146	14	14	BAG55925.1	2e-101	100	100
KF138829	ISSO-biostim_23340	ISSO-biostim	KB13240_1	KB-1 consortium	2e-104	99	100	142	4	37	YP_308474.1	1e-98	99	100
KF138830	ISSO-biostim_28934	ISSO-biostim	Dhaf_0689	Desulfitobacterium hafniense DCB-2	2e-45	53	66	139	22		YP_002457189.1	1e-40	53	66
KF138831	ISSO-biostim_29794	ISSO-biostim	AF204275	Desulfitobacterium chlororespirans	3e-86	85	90	136	22		AAL84925.1	2e-81	85	90
KF138832	ISSO-biostim_29808	ISSO-biostim	DET0306	Dehalococcoides mccartyi 195	2e-95	100	100	136	3A		YP_181054.1	1e-90	100	100
KF138833	ISSO-biostim_31359	ISSO-biostim	DET0173	Dehalococcoides mccartyi 195	1e-16	36	52	131	11B		YP_180921.1	6e-12	36	52
KF138834	ISSO-biostim_31777	ISSO-biostim	AB194706	Desulfitobacterium sp. KBC1 prdA	1e-32	43	61	128	30		YP_006428330.1	6e-28	43	61
KF138835	ISSO-biostim_33278	ISSO-biostim	ACT3-rdh14	Dehalobacter CF	1e-88	97	99	128	22		YP_006909560.1	7e-84	97	99
KF138836	ISSO-biostim_34223	ISSO-biostim	DET0173	Dehalococcoides mccartyi 195	2e-88	100	100	126	11B		YP_180921.1	1e-83	100	100
KF138837	ISSO-biostim_22913	ISSO-biostim	KB1_22	KB-1 consortium	6e-87	98	100	123	4	40	AFN20669.1	2e-82	98	100
KF138838	ISSO-biostim_33207	ISSO-biostim	ACT3-rdh12	Dehalobacter CF	9e-15	37	56	121	32		ZP_09731016.1	1e-31	49	68
KF138839	ISSO-biostim_36576	ISSO-biostim	Dehly0910	Dehalogenimonas lykanthroporepellens st. BL-DC-9	4e-24	50	65	119	9		YP_003758533.1	2e-19	50	65
KF138840	ISSO-biostim_38920	ISSO-biostim	cbdbA1546	Dehalococcoides mccartyi CBDB1	1e-83	100	100	118	5A		BAF45406.1	4e-79	100	100
KF138841	ISSO-biostim_38960	ISSO-biostim	AY374251	Dehalococcoides mccartyi FL2	7e-82	100	100	118	6	16	AAR24337.1	4e-77	100	100
KF138842	ISSO-biostim_37785	ISSO-biostim	Dhaf_0711	Desulfitobacterium hafniense DCB-2	2e-65	75	87	117	22		YP_002457211.1	1e-60	75	87
KF138843	ISSO-biostim_39060	ISSO-biostim	cbdbA80	Dehalococcoides mccartyi CBDB1	2e-35	48	63	117	16		ABO71655.1	2e-35	50	68
KF138844	ISSO-biostim_39822	ISSO-biostim	8658289VS	Dehalococcoides mccartyi VS	1e-81	95	100	117	5A		YP_003330791.1	9e-77	95	100
KF138845	ISSO-biostim_39852	ISSO-biostim	DET0079_tceA	Dehalococcoides mccartyi 195	2e-78	97	97	117	8	5	BAJ06128.1	7e-77	97	98
KF138846	ISSO-biostim_16732	ISSO-biostim	MB_mbrA	Dehalococcoides mccartyi MB	2e-28	100	100	116	1	17	CCF77712.1	3e-23	100	100
KF138847	ISSO-biostim_39153	ISSO-biostim	8658303VS	Dehalococcoides mccartyi VS	3e-13	96	100	116	1	38	YP_003330805.1	2e-08	96	100
KF138848	ISSO-biostim_34397	ISSO-biostim	8658346VS	Dehalococcoides mccartyi VS	3e-17	43	58	114	11A		BAG55921.1	8e-12	38	58
KF138849	ISSO-biostim_15295	ISSO-biostim	Dehly1148	Dehalogenimonas lykanthroporepellens st. BL-DC-9	2e-39	53	72	113	18A		YP_003758765.1	1e-34	53	72
KF138850	ISSO-biostim_41790	ISSO-biostim	GT_1295	Dehalococcoides mccartyi GT	8e-78	100	100	113	1	33	YP_308510.1	5e-73	100	100
KF138851	ISSO-biostim_36899	ISSO-biostim	cbdbA84	Dehalococcoides mccartyi CBDB1	8e-31	46	68	111	18B		CCF77708.1	5e-71	98	100
KF138852	ISSO-biostim_38935	ISSO-biostim	8658261VS	Dehalococcoides mccartyi VS	5e-78	99	99	110	7	26	YP_003329597.1	3e-73	99	99
KF138853	ISSO-biostim_44569	ISSO-biostim	GT_1191	Dehalococcoides mccartyi GT	9e-13	96	96	110	11C	12	BAG55986.1	7e-09	96	96
KF138854	ISSO-biostim_20593	ISSO-biostim	DET1535	Dehalococcoides mccartyi 195	3e-77	100	100	108	2	34	YP_182233.1	2e-72	100	100
KF138855	ISSO-biostim_45419	ISSO-biostim	ACT3-rdh18	Dehalobacter CF	2e-62	84	89	108	34		YP_006911385.1	1e-57	84	89
KF138856	ISSO-biostim_45721	ISSO-biostim	GT_1276	Dehalococcoides mccartyi GT	8e-76	98	100	108	1	38	YP_308490.1	5e-71	98	100
KF138857	ISSO-biostim_33476	ISSO-biostim	KB13241_5	KB-1 consortium	6e-75	100	100	108	3A	36	ABY28310.1	2e-70	100	100
KF138858	ISSO-biostim_46768	ISSO-biostim	KB13108_1	KB-1 consortium	2e-72	100	100	107	25	23	YP_001213642.1	1e-67	100	100
KF138859	ISSO-biostim_26446	ISSO-biostim	KB1_22	KB-1 consortium	3e-71	97	99	106	4	40	AFN20669.1	1e-66	97	99
KF138860	ISSO-biostim_20503	ISSO-biostim	GT_1338	Dehalococcoides mccartyi GT	5e-11	42	56	104	11A		ABA64523.1	1e-06	42	56
KF138861	ISSO-biostim_31943	ISSO-biostim	KB1_8	KB-1 consortium	4e-15	100	100	105	1	17	CCF77712.1	3e-10	100	100
KF138862	ISSO-biostim_45566	ISSO-biostim	AY374252	Dehalococcoides mccartyi FL2	2e-13	96	100	104	1	17	YP_595171.1	6e-23	59	73
KF138863	ISSO-biostim_29381	ISSO-biostim	GT_1312	Dehalococcoides mccartyi GT	2e-58	97	97	104	3B	30	YP_308528.1	1e-53	97	97
KF138864	ISSO-biostim_32281	ISSO-biostim	KB13241_5	KB-1 consortium	1e-12	100	100	104	3A	36	YP_308435.1	9e-08	100	100
KF138865	ISSO-biostim_15911	ISSO-biostim	cbdbA1491	Dehalococcoides mccartyi CBDB1	3e-30	49	66	100	13		YP_308429.1	2e-25	49	66
KF138866	ISSO-biostim_30954	ISSO-biostim	DET1545	Dehalococcoides mccartyi 195	8e-62	99	100	99	14	15	YP_182243.1	5e-57	99	100
KF138867	ISSO-biostim_42789	ISSO-biostim	KB1338_1	KB-1 consortium	2e-69	99	100	99	8	5	AFX81898.1	2e-65	100	100
KF138868	ISSO-biostim_53094	ISSO-biostim	Dhaf_0689	Desulfitobacterium hafniense DCB-2	2e-47	74	84	99	22		YP_002457189.1	1e-42	74	84
KF138869	ISSO-biostim_53187	ISSO-biostim	KB13241_4	KB-1 consortium	9e-15	41	53	99	14		BAG55923.1	3e-11	41	53
KF138870	ISSO-biostim_40419	ISSO-biostim	KB13240_1	KB-1 consortium	2e-58	82	90	97	4		YP_308474.1	1e-52	84	90
KF138871	ISSO-biostim_50777	ISSO-biostim	AY374247	Dehalococcoides mccartyi FL2	1e-61	100	100	96	11C	12	ABY28314.1	5e-58	100	100
KF138872	ISSO-biostim_22113	ISSO-biostim	KB13107_1	KB-1 consortium	3e-62	96	99	96	16	29	YP_180983.1	8e-55	91	97
KF138873	ISSO-biostim_55817	ISSO-biostim	Dehly1582	Dehalogenimonas lykanthroporepellens st. BL-DC-9	3e-22	46	63	96	10		YP_003759182.1	2e-17	46	63
KF138874	ISSO-biostim_33471	ISSO-biostim	GT_1287	Dehalococcoides mccartyi GT	2e-65	99	100	96	15A	39	BAG55984.1	2e-63	99	100
KF138875	ISSO-biostim_34116	ISSO-biostim	D336-WL	Dehalococcoides mccartyi WL	2e-22	44	57	95	15B		YP_181602.1	1e-16	48	58
KF138876	ISSO-biostim_49921	ISSO-biostim	KB13241_6	KB-1 consortium	7e-64	99	100	95	1	38	YP_308490.1	7e-59	99	100
KF138877	ISSO-biostim_47935	ISSO-biostim	D333-WLm	Dehalobacter WL	3e-64	99	100	95	32		ACH87596.1	2e-59	99	100
KF138878	ISSO-biostim_28897	ISSO-biostim	KB1_8	KB-1 consortium	7e-11	100	100	91	1	17	BAG55944.1	2e-06	100	100
KF138879	ISSO-biostim_43894	ISSO-biostim	KB13241_4	KB-1 consortium	6e-25	49	71	91	14		BAG55925.1	1e-21	49	71
KF138880	ISSO-biostim_60757	ISSO-biostim	AY374245	Dehalococcoides mccartyi FL2	5e-60	100	100	89	11A	10	ADR80137.1	1e-57	100	100
KF138881	ISSO-biostim_49843	ISSO-biostim	KB1_6	KB-1 consortium	7e-59	98	99	89	8	28	ABV44386.1	7e-56	100	100
KF138883	ISSO-biostim_43032	ISSO-biostim	AY374247	Dehalococcoides mccartyi FL2	4e-12	96	96	88	11C	12	YP_004941706.1	6e-26	69	83
KF138884	ISSO-biostim_55356	ISSO-biostim	D336-WL	Dehalococcoides mccartyi WL	2e-25	53	75	87	15B		BAI70453.1	2e-44	85	95
KF138885	ISSO-biostim_60765	ISSO-biostim	DQ115513	Dehalococcoides mccartyi FL2	1e-56	98	99	86	2	34	AAT48556.1	1e-52	99	100
KF138886	ISSO-biostim_60796	ISSO-biostim	AY374246	Dehalococcoides mccartyi FL2	2e-60	100	100	85	11A	11	BAF45415.1	8e-56	100	100
KF138887	ISSO-biostim_53066	ISSO-biostim	cbdbA1092	Dehalococcoides mccartyi CBDB1	7e-14	70	74	85	26		ZP_07081452.1	2e-20	63	75
KF138888	ISSO-biostim_42105	ISSO-biostim	8658361VS	Dehalococcoides mccartyi VS	1e-53	99	100	84	14	15	YP_001214759.1	8e-52	100	100
KF138889	ISSO-biostim_60816	ISSO-biostim	DQ115514	Dehalococcoides mccartyi FL2	2e-55	100	100	83	5A	32	BAG55987.1	4e-53	100	100
KF138890	ISSO-biostim_47110	ISSO-biostim	KB1_8	KB-1 consortium	3e-11	62	64	81	1		CCF77712.1	2e-06	62	64
KF138891	ISSO-biostim_60819	ISSO-biostim	GT_1295	Dehalococcoides mccartyi GT	2e-48	86	93	81	1		YP_308510.1	1e-43	86	93
KF138892	ISSO-biostim_43980	ISSO-biostim	8658241VS	Dehalococcoides mccartyi VS	2e-11	96	100	80	2	34	BAG55922.1	8e-07	96	100
KF138893	ISSO-biostim_60821	ISSO-biostim	KB13240_1	KB-1 consortium	6e-54	99	100	79	4	37	AAR24315.1	9e-49	100	100
KF138894	ISSO-biostim_60847	ISSO-biostim	KB1_1	KB-1 consortium	2e-52	100	100	79	11A	10	BAG55992.1	2e-50	100	100
KF138895	ISSO-biostim_60850	ISSO-biostim	GT_1312	Dehalococcoides mccartyi GT	5e-55	100	100	79	3B	30	YP_308528.1	3e-50	100	100
KF138896	ISSO-biostim_60852	ISSO-biostim	KB13241_6	KB-1 consortium	7e-53	100	100	79	1	38	YP_308490.1	5e-48	100	100
KF138897	ISSO-biostim_60869	ISSO-biostim	GT_1307	Dehalococcoides mccartyi GT	2e-50	99	100	77	4	40	YP_308522.1	1e-45	99	100
KF138898	ISSO-biostim_18605	ISSO-biostim	AY374247	Dehalococcoides mccartyi FL2	2e-14	100	100	76	11C	12	YP_005846351.1	6e-17	84	93
KF138899	ISSO-biostim_60873	ISSO-biostim	cbdbA1595	Dehalococcoides mccartyi CBDB1	6e-53	97	100	77	2	34	BAJ10908.1	3e-48	99	99
KF138900	ISSO-biostim_60845	ISSO-biostim	AY374252	Dehalococcoides mccartyi FL2	1e-49	99	100	76	1	17	ABA64537.1	9e-45	99	100
KF138901	ISSO-biostim_60880	ISSO-biostim	cbdbA1595	Dehalococcoides mccartyi CBDB1	1e-49	99	100	75	2	34	ABY28323.1	4e-45	99	100
KF138902	ISSO-biostim_28716	ISSO-biostim	GT_1276	Dehalococcoides mccartyi GT	7e-36	93	95	74	1	38	YP_308490.1	4e-31	93	95
KF138903	ISSO-biostim_60913	ISSO-biostim	GT_1295	Dehalococcoides mccartyi GT	1e-45	100	100	71	1	33	YP_308510.1	9e-41	100	100
KF138904	ISSO-biostim_60914	ISSO-biostim	KB1_1	KB-1 consortium	3e-49	100	100	71	11A	10	AAR24325.1	2e-44	100	100
KF138905	ISSO-biostim_21545	ISSO-biostim	Glov_2870	Geobacter lovleyi SZ	3e-46	99	99	70	31A	41	YP_001953101.1	2e-41	99	99
KF138906	ISSO-biostim_60860	ISSO-biostim	KB1_5	KB-1 consortium	1e-43	100	100	70	14	15	BAG55976.1	8e-41	99	100
KF138907	ISSO-biostim_60929	ISSO-biostim	KB13107_2	KB-1 consortium	2e-46	100	100	69	12	22	YP_307390.1	1e-41	100	100
KF138908	ISSO-biostim_48865	ISSO-biostim	DET0311	Dehalococcoides mccartyi 195	2e-14	54	64	68	16		YP_181059.1	1e-09	54	64
KF138909	ISSO-biostim_55486	ISSO-biostim	cbdbA238	Dehalococcoides mccartyi CBDB1	5e-45	99	100	69	12	22	YP_307390.1	3e-40	99	100
KF138910	ISSO-biostim_60872	ISSO-biostim	DET1522	Dehalococcoides mccartyi 195	3e-39	82	93	68	1		YP_182220.1	2e-34	82	93
KF138911	ISSO-biostim_25089	ISSO-biostim	KB1_1	KB-1 consortium	3e-12	92	92	67	11A	10	BAI70455.1	2e-07	92	92
KF138912	ISSO-biostim_60894	ISSO-biostim	AY374245	Dehalococcoides mccartyi FL2	4e-45	100	100	67	11A	10	ADR80137.1	1e-40	100	100
KF138913	ISSO-biostim_60899	ISSO-biostim	GT_1338	Dehalococcoides mccartyi GT	2e-44	100	100	67	11A	10	BAI70455.1	2e-39	100	100
KF138914	ISSO-biostim_2782	ISSO-biostim	AY374252	Dehalococcoides mccartyi FL2	7e-12	95	100	66	1	17	BAG55964.1	1e-07	95	100
KF138915	ISSO-biostim_60959	ISSO-biostim	KB1_8	KB-1 consortium	4e-44	98	100	66	1	17	ABY28333.1	2e-39	98	100
KF138916	ISSO-biostim_60960	ISSO-biostim	KB13109_7	KB-1 consortium	3e-44	98	100	66	4	40	YP_308522.1	2e-39	98	100
KF138917	LakeFaro_620	LakeFaro	KB1338_1	KB-1 consortium	0	98	99	501	8	5	AFX81898.1	0	99	99
KF138918	LakeFaro_890	LakeFaro	cbdbA1092	Dehalococcoides mccartyi CBDB1	0	100	100	459	26	31	YP_308107.1	0	100	100
KF138919	LakeFaro_1222	LakeFaro	GT_1269	Dehalococcoides mccartyi GT	0	98	99	429	4	37	YP_308474.1	0	98	99
KF138920	LakeFaro_1307	LakeFaro	KB1_3	KB-1 consortium	0	99	100	422	11C	12	BAG72157.1	0	99	100
KF138921	LakeFaro_1273	LakeFaro	AJ439608	Desulfitobacterium hafniense TCE1	0	96	98	392	32	6	CAD28790.2	0	96	98
KF138922	LakeFaro_1853	LakeFaro	DET1535	Dehalococcoides mccartyi 195	0	99	99	385	2	34	YP_182233.1	0	99	99
KF138923	LakeFaro_1947	LakeFaro	AY374245	Dehalococcoides mccartyi FL2	0	99	99	360	11A	10	AAR24325.1	0	99	99
KF138924	LakeFaro_2526	LakeFaro	KB1_13	KB-1 consortium	0	99	100	350	3B	30	YP_308528.1	0	99	100
KF138925	LakeFaro_2584	LakeFaro	GT_1295	Dehalococcoides mccartyi GT	0	100	100	348	1	33	YP_308510.1	0	100	100
KF138926	LakeFaro_2604	LakeFaro	GT_1276	Dehalococcoides mccartyi GT	0	99	100	347	1	38	YP_308490.1	0	99	100
KF138927	LakeFaro_2384	LakeFaro	MB_mbrA	Dehalococcoides mccartyi MB	0	99	99	345	1	17	ACF24863.1	0	99	99
KF138928	LakeFaro_2269	LakeFaro	GT_1276	Dehalococcoides mccartyi GT	0	95	97	341	1	38	YP_308490.1	0	95	97
KF138929	LakeFaro_2739	LakeFaro	KB13107_2	KB-1 consortium	0	100	100	341	12	22	YP_307390.1	0	99	100
KF138930	LakeFaro_2451	LakeFaro	AF204275	Desulfitobacterium chlororespirans	0	77	86	336	22		AAL84925.1	0	77	86
KF138931	LakeFaro_3111	LakeFaro	ACT3-rdh19	Dehalobacter CF	5e-177	72	82	328	34		YP_006911375.1	3e-172	72	82
KF138932	LakeFaro_2732	LakeFaro	DET1545	Dehalococcoides mccartyi 195	0	100	100	317	14	15	YP_182243.1	0	100	100
KF138933	LakeFaro_3447	LakeFaro	GT_1353	Dehalococcoides mccartyi GT	0	99	99	316	14	15	BAI70450.1	0	99	99
KF138934	LakeFaro_1347	LakeFaro	ACT3-rdh14	Dehalobacter CF	0	97	98	315	22		YP_006909560.1	0	97	98
KF138935	LakeFaro_3515	LakeFaro	KB13241_8	KB-1 consortium	0	100	100	314	5A	32	BAI70447.1	0	100	100
KF138936	LakeFaro_3559	LakeFaro	8658346VS	Dehalococcoides mccartyi VS	0	94	98	310	11A	10	YP_003330848.1	0	94	98
KF138937	LakeFaro_3798	LakeFaro	ACT3-rdh18	Dehalobacter CF	4e-179	75	87	306	34		YP_006911385.1	2e-174	75	87
KF138938	LakeFaro_4093	LakeFaro	D336-WL	Dehalococcoides mccartyi WL	9e-61	40	56	298	15B		YP_180921.1	1e-34	35	50
KF138939	LakeFaro_4371	LakeFaro	DET0173	Dehalococcoides mccartyi 195	0	99	100	291	11B		YP_180921.1	0	99	100
KF138940	LakeFaro_4456	LakeFaro	ACT3-rdh03	Dehalobacter CF	4e-180	80	88	289	22		YP_006914197.1	7e-176	80	88
KF138941	LakeFaro_4459	LakeFaro	Dhaf_0711	Desulfitobacterium hafniense DCB-2	8e-157	72	82	289	22		YP_002457211.1	5e-152	72	82
KF138942	LakeFaro_4466	LakeFaro	BAV1_0847	Dehalococcoides mccartyi BAV1	0	98	99	289	8	28	BAL14741.1	0	99	99
KF138943	LakeFaro_3024	LakeFaro	cbdbA187	Dehalococcoides mccartyi CBDB1	0	99	100	287	25	23	YP_307352.1	0	99	100
KF138944	LakeFaro_4327	LakeFaro	KB13241_4	KB-1 consortium	0	100	100	286	14	14	BAI70452.1	0	100	100
KF138945	LakeFaro_4512	LakeFaro	GT_1321	Dehalococcoides mccartyi GT	0	99	99	269	11A	11	BAF45415.1	0	99	99
KF138946	LakeFaro_5380	LakeFaro	Dhaf_0711	Desulfitobacterium hafniense DCB-2	2e-130	67	78	269	22		YP_002457211.1	1e-125	67	78
KF138947	LakeFaro_4953	LakeFaro	ACT3-rdh07	Dehalobacter CF	0	96	98	256	30	45	YP_006910154.1	0	96	98
KF138948	LakeFaro_5443	LakeFaro	KB1_22	KB-1 consortium	0	99	100	255	4	40	AFN20669.1	0	99	100
KF138949	LakeFaro_5014	LakeFaro	cbdbA1539	Dehalococcoides mccartyi CBDB1	0	100	100	244	25		YP_308479.1	1e-177	100	100
KF138950	LakeFaro_6929	LakeFaro	DET1538	Dehalococcoides mccartyi 195	4e-178	100	100	238	13		YP_182236.1	2e-173	100	100
KF138951	LakeFaro_7444	LakeFaro	cbdbA1546	Dehalococcoides mccartyi CBDB1	3e-173	99	100	234	5A		BAF45406.1	2e-168	99	100
KF138952	LakeFaro_7241	LakeFaro	DET0306	Dehalococcoides mccartyi 195	2e-172	99	99	233	3A		YP_181054.1	1e-167	99	99
KF138953	LakeFaro_7573	LakeFaro	Dhaf_0711	Desulfitobacterium hafniense DCB-2	3e-106	65	77	232	22		YP_002457211.1	2e-101	65	77
KF138954	LakeFaro_8041	LakeFaro	DQ115513	Dehalococcoides mccartyi FL2	1e-160	96	97	226	2	34	AAT48556.1	2e-156	96	98
KF138955	LakeFaro_8201	LakeFaro	AY374248	Dehalococcoides mccartyi FL2	6e-165	99	100	223	13	13	CCF77713.1	2e-160	99	100
KF138956	LakeFaro_8985	LakeFaro	ACT3-rdh15	Dehalobacter CF	2e-106	72	82	213	22		YP_006911368.1	2e-101	72	82
KF138957	LakeFaro_9877	LakeFaro	cbdbA1508	Dehalococcoides mccartyi CBDB1	3e-149	99	100	203	3B		YP_308447.1	2e-144	99	100
KF138958	LakeFaro_9465	LakeFaro	Dehly1524	Dehalogenimonas lykanthroporepellens st. BL-DC-9	2e-144	96	98	200	18B		YP_003759128.1	2e-139	96	98
KF138959	LakeFaro_10235	LakeFaro	D336-WL	Dehalococcoides mccartyi WL	1e-149	99	99	200	15B		ABY28327.1	4e-70	52	71
KF138960	LakeFaro_10051	LakeFaro	Dehly1328	Dehalogenimonas lykanthroporepellens st. BL-DC-9	3e-30	35	57	191	15A		YP_003758939.1	2e-25	35	57
KF138961	LakeFaro_12674	LakeFaro	AJ539533	Dehalobacter restrictus DSM 9455	4e-122	100	100	177	27	7	CAD62440.1	3e-117	100	100
KF138962	LakeFaro_14638	LakeFaro	TM1040_3578	Ruegeria sp. TM1040	2e-87	81	89	159			ZP_05739592.1	2e-89	86	94
KF138963	LakeFaro_16111	LakeFaro	KB13241_5	KB-1 consortium	9e-108	99	99	153	3A	36	ABY28310.1	2e-103	99	99
KF138964	LakeFaro_10887	LakeFaro	SPO1738	Ruegeria pomeroyi DSS-3	4e-96	88	91	152	21		ZP_01056486.1	4e-100	95	97
KF138965	LakeFaro_16533	LakeFaro	KB1_22	KB-1 consortium	1e-108	98	100	151	4	40	AFN20669.1	4e-104	98	100
KF138966	LakeFaro_14642	LakeFaro	TM1040_3578	Ruegeria sp. TM1040	5e-77	84	92	148			ZP_08861284.1	4e-89	89	95
KF138967	LakeFaro_18035	LakeFaro	D336-WL	Dehalococcoides mccartyi WL	3e-40	51	68	142	15B		BAI70453.1	2e-86	88	97
KF138968	LakeFaro_18143	LakeFaro	KB13241_5	KB-1 consortium	4e-99	100	100	142	3A	36	ABY28310.1	8e-95	100	100
KF138969	LakeFaro_18797	LakeFaro	Dehly1148	Dehalogenimonas lykanthroporepellens st. BL-DC-9	1e-27	39	56	138	18A		AAT48552.1	2e-24	43	61
KF138970	LakeFaro_9832	LakeFaro	TM1040_3578	Ruegeria sp. TM1040	3e-22	39	54	135			ZP_02155365.1	3e-75	95	98
KF138971	LakeFaro_21475	LakeFaro	GT_1307	Dehalococcoides mccartyi GT	2e-85	100	100	123	4	40	YP_308522.1	1e-80	100	100
KF138972	LakeFaro_19885	LakeFaro	Dehly0910	Dehalogenimonas lykanthroporepellens st. BL-DC-9	1e-35	56	68	117	9		BAI47790.1	5e-35	53	68
KF138973	LakeFaro_23917	LakeFaro	Dhaf_0711	Desulfitobacterium hafniense DCB-2	4e-69	76	88	116	22		YP_002457189.1	3e-62	78	88
KF138974	LakeFaro_23284	LakeFaro	D336-WL	Dehalococcoides mccartyi WL	6e-34	50	65	111	15B		CCF77708.1	1e-28	46	58
KF138975	LakeFaro_17665	LakeFaro	AY374252	Dehalococcoides mccartyi FL2	2e-73	99	100	107	1	17	ABA64537.1	1e-68	99	100
KF138976	LakeFaro_28056	LakeFaro	KB1_7	KB-1 consortium	1e-69	99	100	103	5B	19	BAG55995.1	6e-68	99	100
KF138977	LakeFaro_28936	LakeFaro	TM1040_3578	Ruegeria sp. TM1040	3e-45	88	95	100			ZP_08861284.1	4e-58	97	100
KF138978	LakeFaro_27335	LakeFaro	KB1_9	KB-1 consortium	1e-69	100	100	99	1	17	BAI70448.1	5e-65	100	100
KF138979	LakeFaro_29779	LakeFaro	GT_1189	Dehalococcoides mccartyi GT	2e-65	99	99	98	1	17	BAG55957.1	1e-63	99	99
KF138980	LakeFaro_15684	LakeFaro	8658308VS	Dehalococcoides mccartyi VS	7e-66	98	100	98	5B	19	BAJ10907.1	4e-61	97	99
KF138981	LakeFaro_25091	LakeFaro	D333-WLm	Dehalobacter WL	2e-66	99	100	98	32		ACH87596.1	1e-61	99	100
KF138982	LakeFaro_32451	LakeFaro	8658312VS	Dehalococcoides mccartyi VS	3e-62	100	100	92	4	40	YP_003330814.1	2e-57	100	100
KF138983	LakeFaro_31980	LakeFaro	AY013363	Desulfitobacterium dehalogenans	2e-18	41	60	89	28		ZP_04959016.1	9e-17	45	63
KF138984	LakeFaro_12472	LakeFaro	Dehly1054	Dehalogenimonas lykanthroporepellens st. BL-DC-9		29	52	81	6		YP_001040386.1	9	42	73
KF138985	WBC-2_67	WBC-2	KB1338_1	KB-1 consortium	0	77	86	539	8		BAF34984.1	0	77	87
KF138986	WBC-2_14	WBC-2	cbdbA80	Dehalococcoides mccartyi CBDB1	1e-81	34	49	531	16		YP_307256.1	6e-77	34	49
KF138987	WBC-2_60_4	WBC-2	DET0876	Dehalococcoides mccartyi 195	2e-125	40	56	513	12		YP_181602.1	1e-120	40	56
KF138988	WBC-2_126	WBC-2	GT_1191	Dehalococcoides mccartyi GT	2e-150	46	61	509	11C		YP_308398.1	1e-145	46	61
KF138989	WBC-2_60_7	WBC-2	GT_1191	Dehalococcoides mccartyi GT	9e-138	43	59	507	11C		YP_308398.1	6e-133	43	59
KF138990	WBC-2_279	WBC-2	DET1545	Dehalococcoides mccartyi 195	2e-140	44	62	499	14		YP_182243.1	1e-135	44	62
KF138991	WBC-2_1225	WBC-2	KB1338_1	KB-1 consortium	0	98	99	497	8	5	AFX81898.1	0	99	99
KF138992	WBC-2_407	WBC-2	AY374247	Dehalococcoides mccartyi FL2	2e-135	42	60	488	11C		ABY28320.1	5e-127	43	61
KF138993	WBC-2_1361	WBC-2	GT_1237	Dehalococcoides mccartyi GT	0	99	99	466	8	8	AEI59432.1	0	99	99
KF138994	WBC-2_385	WBC-2	D336-WL	Dehalococcoides mccartyi WL	8e-163	50	68	464	15B		ABY28307.1	0	78	90
KF138995	WBC-2_1407	WBC-2	cbdbA1092	Dehalococcoides mccartyi CBDB1	0	100	100	460	26	31	YP_308107.1	0	100	100
KF138996	WBC-2_925	WBC-2	Dehly0068	Dehalogenimonas lykanthroporepellens st. BL-DC-9	1e-125	44	58	460	19		YP_003757723.1	7e-121	44	58
KF138997	WBC-2_1411	WBC-2	KB13241_1	KB-1 consortium	8e-129	43	59	460	15A		YP_308502.1	6e-124	43	59
KF138998	WBC-2_1370	WBC-2	BAV1_0847	Dehalococcoides mccartyi BAV1	0	98	99	452	8	28	BAL14741.1	0	99	99
KF138999	WBC-2_60_1	WBC-2	AY374247	Dehalococcoides mccartyi FL2	7e-117	42	58	451	11C		AAR24329.1	4e-112	42	58
KF139000	WBC-2_959	WBC-2	D335-WL	Dehalococcoides mccartyi WL	1e-115	40	59	448	14		YP_182243.1	1e-110	40	58
KF139001	WBC-2_273_13	WBC-2	KB13241_1	KB-1 consortium	2e-56	32	51	443	15A		BAI47814.1	8e-57	36	49
KF139002	WBC-2_1032	WBC-2	Dhaf_0713	Desulfitobacterium hafniense DCB-2	0	66	77	442	22		YP_002457213.1	0	66	77
KF139003	WBC-2_1430	WBC-2	AJ439608	Desulfitobacterium hafniense TCE1	0	96	97	436	32	6	CAD28790.2	0	96	98
KF139004	WBC-2_748	WBC-2	AF204275	Desulfitobacterium chlororespirans	0	64	77	434	22		AAL84925.1	0	64	77
KF139005	WBC-2_819	WBC-2	ACT3-rdh17	Dehalobacter CF	1e-168	57	72	431	34		YP_006911379.1	8e-164	57	72
KF139006	WBC-2_1428	WBC-2	KB1_4	KB-1 consortium	0	99	100	421	13	13	BAI70457.1	0	99	100
KF139007	WBC-2_642	WBC-2	cbdbA1542	Dehalococcoides mccartyi CBDB1	0	100	100	420	13		YP_308482.1	0	100	100
KF139008	WBC-2_1303	WBC-2	ACT3-rdh14	Dehalobacter CF	0	95	97	412	22		YP_006909560.1	0	95	97
KF139009	WBC-2_1655	WBC-2	8657053VS	Dehalococcoides mccartyi VS	2e-150	50	66	412	9		BAI47790.1	2e-155	54	67
KF139010	WBC-2_1690	WBC-2	D336-WL	Dehalococcoides mccartyi WL	9e-98	41	57	406	15B		YP_180921.1	5e-61	33	49
KF139011	WBC-2_16	WBC-2	Dehly1355	Dehalogenimonas lykanthroporepellens st. BL-DC-9	0	70	82	405	18A		YP_003758965.1	0	70	82
KF139012	WBC-2_1695	WBC-2	GT_1269	Dehalococcoides mccartyi GT	0	99	99	406	4	37	YP_308474.1	0	99	99
KF139013	WBC-2_1731	WBC-2	KB1_13	KB-1 consortium	0	99	100	399	3B	30	YP_308528.1	0	99	100
KF139014	WBC-2_1792	WBC-2	ACT3-rdh18	Dehalobacter CF	0	76	88	390	34		YP_006911385.1	0	76	88
KF139015	WBC-2_1751	WBC-2	GT_1318	Dehalococcoides mccartyi GT	0	99	100	390	2	34	YP_003463129.1	0	99	100
KF139016	WBC-2_1883	WBC-2	KB1_2	KB-1 consortium	0	100	100	380	11A	11	ABA64525.1	0	100	100
KF139017	WBC-2_639	WBC-2	DET0173	Dehalococcoides mccartyi 195	8e-123	50	63	374	11B		YP_180921.1	5e-118	50	63
KF139018	WBC-2_1966	WBC-2	DET1535	Dehalococcoides mccartyi 195	0	99	99	368	2	34	YP_182233.1	0	99	99
KF139019	WBC-2_805	WBC-2	8658308VS	Dehalococcoides mccartyi VS	1e-114	50	61	368	5B		AAR24345.1	0	98	98
KF139020	WBC-2_1940	WBC-2	GT_1295	Dehalococcoides mccartyi GT	0	99	100	367	1	33	YP_308510.1	0	99	100
KF139021	WBC-2_2001	WBC-2	Dhaf_0689	Desulfitobacterium hafniense DCB-2	0	73	86	362	22		YP_002457189.1	0	73	86
KF139022	WBC-2_2014	WBC-2	ACT3-rdh04	Dehalobacter CF	0	98	99	361	22		YP_006911359.1	0	98	99
KF139023	WBC-2_2015	WBC-2	ACT3-rdh03	Dehalobacter CF	0	76	86	361	22		YP_006914197.1	0	76	86
KF139024	WBC-2_2020	WBC-2	Dhaf_0711	Desulfitobacterium hafniense DCB-2	0	68	81	361	22		YP_002457211.1	0	68	81
KF139025	WBC-2_2027	WBC-2	Dhaf_0711	Desulfitobacterium hafniense DCB-2	0	87	93	360	22		YP_002457211.1	0	87	93
KF139026	WBC-2_273_6	WBC-2	8657123VS	Dehalococcoides mccartyi VS	1e-126	49	66	355	25		YP_307352.1	1e-121	49	66
KF139027	WBC-2_2091	WBC-2	ACT3-rdh06	Dehalobacter CF	0	92	97	352	22		YP_006910157.1	0	92	97
KF139028	WBC-2_2100	WBC-2	Dhaf_0711	Desulfitobacterium hafniense DCB-2	0	75	85	351	22		YP_002457211.1	0	75	85
KF139029	WBC-2_2019	WBC-2	Dhaf_0711	Desulfitobacterium hafniense DCB-2	5e-170	64	77	340	22		YP_002457211.1	3e-165	64	77
KF139030	WBC-2_2088	WBC-2	AF204275	Desulfitobacterium chlororespirans	0	77	86	336	22		AAL84925.1	0	77	86
KF139031	WBC-2_2230	WBC-2	KB13107_2	KB-1 consortium	0	100	100	334	12	22	YP_307390.1	0	99	100
KF139032	WBC-2_2035	WBC-2	ACT3-rdh03	Dehalobacter CF	0	98	99	332	22		YP_006914197.1	0	98	99
KF139033	WBC-2_2044	WBC-2	Dhaf_0711	Desulfitobacterium hafniense DCB-2	0	72	83	332	22		YP_002457211.1	7e-180	72	83
KF139034	WBC-2_2227	WBC-2	Dhaf_0711	Desulfitobacterium hafniense DCB-2	6e-156	63	75	329	22		YP_002457211.1	4e-151	63	75
KF139035	WBC-2_2350	WBC-2	cbdbA1539	Dehalococcoides mccartyi CBDB1	0	100	100	322	25		YP_308479.1	0	100	100
KF139036	WBC-2_1427	WBC-2	ACT3-rdh02-1	Dehalobacter DCA	0	93	97	317	33	46	YP_006910194.1	0	93	97
KF139037	WBC-2_2410	WBC-2	cbdbA1546	Dehalococcoides mccartyi CBDB1	0	100	100	316	5A		YP_308486.1	0	100	100
KF139038	WBC-2_2376	WBC-2	cbdbA80	Dehalococcoides mccartyi CBDB1	6e-40	30	46	312	16		AAT48552.1	7e-39	33	49
KF139039	WBC-2_2418	WBC-2	Dehly1148	Dehalogenimonas lykanthroporepellens st. BL-DC-9	3e-61	38	55	290	18A		YP_003758765.1	2e-56	38	55
KF139040	WBC-2_2733	WBC-2	8658346VS	Dehalococcoides mccartyi VS	0	95	98	286	11A	10	YP_003330848.1	0	95	98
KF139041	WBC-2_2754	WBC-2	KB13241_4	KB-1 consortium	0	100	100	285	14	14	AAR24296.1	0	100	100
KF139042	WBC-2_2813	WBC-2	MB_mbrA	Dehalococcoides mccartyi MB	0	99	99	280	1	17	ACF24863.1	0	99	99
KF139043	WBC-2_143	WBC-2	cbdbA1542	Dehalococcoides mccartyi CBDB1	1e-35	37	54	275	13		BAI47848.1	4e-28	35	51
KF139044	WBC-2_2945	WBC-2	8658303VS	Dehalococcoides mccartyi VS	0	96	97	270	1	38	YP_003330805.1	0	96	97
KF139045	WBC-2_2979	WBC-2	Dhaf_0711	Desulfitobacterium hafniense DCB-2	3e-126	65	76	268	22		YP_002457211.1	2e-121	65	76
KF139046	WBC-2_2792	WBC-2	ACT3-rdh15	Dehalobacter CF	3e-159	78	89	263	22		YP_006911368.1	2e-154	78	89
KF139047	WBC-2_3064	WBC-2	ACT3-rdh15	Dehalobacter CF	1e-154	77	87	261	22		YP_006911368.1	9e-150	77	87
KF139048	WBC-2_3089	WBC-2	KB13241_8	KB-1 consortium	0	100	100	256	5A	32	ABY28330.1	0	99	99
KF139049	WBC-2_3013	WBC-2	DET0173	Dehalococcoides mccartyi 195	0	99	100	247	11B		YP_180921.1	5e-178	99	100
KF139050	WBC-2_3530	WBC-2	Dehly1328	Dehalogenimonas lykanthroporepellens st. BL-DC-9	2e-35	33	54	231	15A		BAI47802.1	4e-31	33	53
KF139051	WBC-2_2506	WBC-2	ACT3-rdh19	Dehalobacter CF	2e-129	79	87	217	34		YP_006911375.1	1e-124	79	87
KF139052	WBC-2_2358	WBC-2	ACT3-rdh09r	Dehalobacter DCA	8e-142	99	99	215	27	7	YP_006913190.1	1e-137	99	99
KF139053	WBC-2_3790	WBC-2	Dehly0068	Dehalogenimonas lykanthroporepellens st. BL-DC-9	7e-42	40	55	209	19		YP_003757723.1	4e-37	40	55
KF139054	WBC-2_1543	WBC-2	GT_1276	Dehalococcoides mccartyi GT	3e-148	100	100	196	1	38	YP_308490.1	2e-143	100	100
KF139055	WBC-2_4299	WBC-2	DET0306	Dehalococcoides mccartyi 195	2e-143	99	99	195	3A		YP_181054.1	1e-138	99	99
KF139056	WBC-2_2341	WBC-2	ACT3-rdh19	Dehalobacter CF	2e-100	73	86	190	34		YP_006911375.1	1e-95	73	86
KF139057	WBC-2_2411	WBC-2	Dhaf_0689	Desulfitobacterium hafniense DCB-2	5e-90	77	87	186	22		YP_002457189.1	3e-85	77	87
KF139058	WBC-2_4564	WBC-2	8658239VS	Dehalococcoides mccartyi VS	1e-25	36	49	178	11B		BAI47794.1	8e-20	41	51
KF139059	WBC-2_5064	WBC-2	KB13241_7	KB-1 consortium	4e-120	99	99	167	5B	19	CCF77710.1	1e-115	99	99
KF139060	WBC-2_2930	WBC-2	ACT3-rdh16	Dehalobacter CF	2e-56	56	70	166	22		YP_006911367.1	1e-51	56	70
KF139061	WBC-2_4703	WBC-2	DET1545	Dehalococcoides mccartyi 195	4e-113	100	100	159	14	15	ACF24859.1	7e-109	99	99
KF139062	WBC-2_2269	WBC-2	DQ115514	Dehalococcoides mccartyi FL2	5e-116	99	100	157	5A	32	ABY28318.1	2e-112	99	100
KF139063	WBC-2_5734	WBC-2	KB1_22	KB-1 consortium	5e-108	99	100	149	4	40	AFN20669.1	9e-104	99	100
KF139064	WBC-2_4796	WBC-2	cbdbA1508	Dehalococcoides mccartyi CBDB1	2e-106	99	100	149	3B		YP_308447.1	1e-101	99	100
KF139065	WBC-2_4373	WBC-2	D336-WL	Dehalococcoides mccartyi WL	1e-48	52	71	147	15B		ABY28327.1	3e-36	50	64
KF139066	WBC-2_5247	WBC-2	DET0173	Dehalococcoides mccartyi 195	3e-36	39	57	146	11B		ABY28320.1	4e-33	41	58
KF139067	WBC-2_5955	WBC-2	KB13241_6	KB-1 consortium	7e-96	99	100	136	1	38	YP_308490.1	5e-91	99	100
KF139068	WBC-2_6534	WBC-2	8658189VS	Dehalococcoides mccartyi VS	5e-32	46	62	132	11C		BAG55993.1	1e-29	45	63
KF139069	WBC-2_6679	WBC-2	AY374250	Dehalococcoides mccartyi FL2	2e-92	100	100	129	14	15	BAI70450.1	1e-87	100	100
KF139070	WBC-2_6747	WBC-2	KB13241_6	KB-1 consortium	5e-89	99	100	126	1	38	YP_308490.1	6e-84	99	100
KF139071	WBC-2_6464	WBC-2	D336-WL	Dehalococcoides mccartyi WL	4e-32	48	71	123	15B		BAI70453.1	9e-69	86	96
KF139072	WBC-2_7270	WBC-2	ACT3-rdh07	Dehalobacter CF	1e-80	96	98	119	30	45	YP_006910154.1	6e-76	96	98
KF139073	WBC-2_4699	WBC-2	Dhaf_0689	Desulfitobacterium hafniense DCB-2	3e-36	69	82	119	22		YP_002457189.1	2e-31	69	82
KF139074	WBC-2_5167	WBC-2	Dhaf_0711	Desulfitobacterium hafniense DCB-2	2e-46	69	81	117	22		YP_002457211.1	1e-41	69	81
KF139075	WBC-2_7509	WBC-2	cbdbA187	Dehalococcoides mccartyi CBDB1	5e-82	100	100	116	25	23	AEA72284.1	1e-79	99	99
KF139076	WBC-2_253	WBC-2	KB1_5	KB-1 consortium	1e-80	99	100	114	14	15	CCF77715.1	7e-76	99	100
KF139077	WBC-2_7619	WBC-2	Dhaf_0689	Desulfitobacterium hafniense DCB-2	3e-76	89	96	114	22		YP_002457189.1	2e-71	89	96
KF139078	WBC-2_7732	WBC-2	8658289VS	Dehalococcoides mccartyi VS	4e-47	62	76	112	5A		AAR24345.1	5e-75	98	99
KF139079	WBC-2_187	WBC-2	cbdbA187	Dehalococcoides mccartyi CBDB1	2e-76	100	100	112	25	23	YP_307352.1	1e-71	100	100
KF139080	WBC-2_7757	WBC-2	GT_1307	Dehalococcoides mccartyi GT	2e-76	99	100	112	4	40	YP_308522.1	1e-71	99	100
KF139081	WBC-2_7856	WBC-2	KB1_22	KB-1 consortium	3e-77	100	100	111	4	40	AFN20669.1	1e-72	100	100
KF139082	WBC-2_7883	WBC-2	cbdbA1546	Dehalococcoides mccartyi CBDB1	6e-77	99	100	110	5A		BAF45406.1	3e-72	99	100
KF139083	WBC-2_2357	WBC-2	Dehly1148	Dehalogenimonas lykanthroporepellens st. BL-DC-9	4e-33	58	74	104	18A		YP_003758765.1	3e-28	58	74
KF139084	WBC-2_8680	WBC-2	Dhaf_0689	Desulfitobacterium hafniense DCB-2	7e-68	90	98	101	22		YP_002457189.1	4e-63	90	98
KF139085	WBC-2_7603	WBC-2	DET1519	Dehalococcoides mccartyi 195	2e-67	100	100	100	5A	32	YP_182217.1	1e-62	100	100
KF139086	WBC-2_8463	WBC-2	cbdbA1539	Dehalococcoides mccartyi CBDB1	3e-67	100	100	99	25		YP_308479.1	2e-62	100	100
KF139087	WBC-2_9061	WBC-2	Dhaf_0689	Desulfitobacterium hafniense DCB-2	4e-37	75	87	97	22		YP_002457189.1	2e-32	75	87
KF139088	WBC-2_65	WBC-2	8658346VS	Dehalococcoides mccartyi VS	2e-30	67	81	96	11A		YP_308554.1	1e-17	70	81
KF139089	WBC-2_8983	WBC-2	ACT3-rdh03	Dehalobacter CF	4e-35	76	89	95	22		YP_006914197.1	2e-30	76	89
KF139090	WBC-2_9141	WBC-2	KB1_5	KB-1 consortium	8e-63	99	100	95	14	15	BAG55976.1	8e-59	99	100
KF139091	WBC-2_9364	WBC-2	AY374247	Dehalococcoides mccartyi FL2	9e-65	100	100	94	11C	12	BAG55993.1	1e-61	100	100
KF139092	WBC-2_8468	WBC-2	Dhaf_0689	Desulfitobacterium hafniense DCB-2	5e-63	91	98	93	22		YP_002457189.1	3e-58	91	98
KF139093	WBC-2_8020	WBC-2	KB13241_5	KB-1 consortium	3e-62	100	100	92	3A	36	ABY28310.1	1e-57	100	100
KF139094	WBC-2_8061	WBC-2	Dehly1524	Dehalogenimonas lykanthroporepellens st. BL-DC-9	9e-60	99	100	86	18B		YP_003759128.1	6e-55	99	100
KF139095	WBC-2_7438	WBC-2	ACT3-rdh02-1	Dehalobacter DCA	5e-53	94	95	82	33	46	YP_006910194.1	3e-48	94	95
KF139096	WBC-2_9600	WBC-2	ACT3-rdh15	Dehalobacter CF	3e-30	62	74	82	22		YP_006911368.1	2e-25	62	74
KF139097	WBC-2_9609	WBC-2	AY374250	Dehalococcoides mccartyi FL2	4e-54	100	100	82	14	15	BAG55976.1	2e-51	100	100
KF139098	WBC-2_9610	WBC-2	GT_1276	Dehalococcoides mccartyi GT	2e-53	99	100	81	1	38	YP_308490.1	1e-48	99	100
KF139099	WBC-2_2106	WBC-2	D336-WL	Dehalococcoides mccartyi WL	8e-24	53	73	80	15B		ABY28327.1	2e-15	49	68
KF139100	WBC-2_773	WBC-2	KB13107_2	KB-1 consortium	1e-54	98	100	80	12	22	YP_307390.1	9e-50	98	100
KF139101	WBC-2_9617	WBC-2	cbdbA187	Dehalococcoides mccartyi CBDB1	5e-53	99	100	79	25	23	YP_307352.1	3e-48	99	100
KF139102	WBC-2_9618	WBC-2	KB13107_2	KB-1 consortium	2e-54	100	100	79	12	22	YP_307390.1	1e-49	100	100
KF139103	WBC-2_9619	WBC-2	ACT3-rdh07	Dehalobacter CF	7e-49	91	95	78	30	45	YP_006910154.1	4e-44	91	95
KF139104	WBC-2_9621	WBC-2	Dhaf_0689	Desulfitobacterium hafniense DCB-2	4e-23	59	70	77	22		YP_002457189.1	3e-18	59	70
KF139105	WBC-2_9611	WBC-2	Dhaf_0689	Desulfitobacterium hafniense DCB-2	2e-38	81	89	73	22		YP_002457189.1	1e-33	81	89
KF139106	WBC-2_9612	WBC-2	Dhaf_0689	Desulfitobacterium hafniense DCB-2	2e-38	81	89	73	22		YP_002457189.1	1e-33	81	89
KF139107	WBC-2_1153	WBC-2	KB1_4	KB-1 consortium	1e-35	98	98	73	13	13	YP_308563.1	7e-31	98	98
KF139108	WBC-2_9631	WBC-2	KB1_1	KB-1 consortium	1e-47	100	100	72	11A	10	BAG55992.1	3e-45	100	100
KF139109	WBC-2_2561	WBC-2	ACT3-rdh03	Dehalobacter CF	7e-29	86	93	71	22		YP_006911212.1	4e-24	86	93
KF139110	WBC-2_9056	WBC-2	AY374247	Dehalococcoides mccartyi FL2	2e-47	99	100	71	11C	12	ABY28314.1	2e-43	99	100
KF139111	WBC-2_995	WBC-2	KB1_1	KB-1 consortium	2e-44	99	100	69	11A	10	YP_308554.1	1e-39	99	100
KF139112	WBC-2_9635	WBC-2	ACT3-rdh09r	Dehalobacter DCA	1e-40	100	100	68	27	7	YP_006910145.1	1e-35	100	100
KF139113	WBC-2_1113	WBC-2	cbdbA1092	Dehalococcoides mccartyi CBDB1	3e-43	100	100	67	26	31	YP_308107.1	2e-38	100	100
KF139114	WBC-2_9636	WBC-2	DQ115514	Dehalococcoides mccartyi FL2	8e-44	100	100	66	5A	32	ABY28318.1	1e-39	100	100
KF139115	WLculture_1104	WLculture	D338-WL	Dehalococcoides mccartyi WL	0	99	99	466	8	8	AEI59454.1	0	100	100
KF139116	WLculture_667	WLculture	ACT3-rdh14	Dehalobacter CF	0	94	96	446	22		YP_006909560.1	0	94	96
KF139117	WLculture_807	WLculture	Dhaf_0713	Desulfitobacterium hafniense DCB-2	0	66	77	445	22		AAG43483.1	0	66	78
KF139118	WLculture_1187	WLculture	ACT3-rdh06	Dehalobacter CF	0	94	97	427	22		YP_006910157.1	0	94	97
KF139119	WLculture_1317	WLculture	Dhaf_0711	Desulfitobacterium hafniense DCB-2	0	67	80	413	22		YP_002457211.1	0	67	80
KF139120	WLculture_1408	WLculture	ACT3-rdh19	Dehalobacter CF	0	74	83	398	34		YP_006911375.1	0	74	83
KF139121	WLculture_1441	WLculture	AY374247	Dehalococcoides mccartyi FL2	0	100	100	393	11C	12	BAG72157.1	0	100	100
KF139122	WLculture_1443	WLculture	GT_1269	Dehalococcoides mccartyi GT	0	99	100	391	4	37	YP_308474.1	0	99	100
KF139123	WLculture_1486	WLculture	AY374245	Dehalococcoides mccartyi FL2	0	99	99	386	11A	10	AAR24325.1	0	99	99
KF139124	WLculture_1460	WLculture	ACT3-rdh18	Dehalobacter CF	0	76	88	381	34		YP_006911385.1	0	76	88
KF139125	WLculture_1595	WLculture	cbdbA1092	Dehalococcoides mccartyi CBDB1	0	100	100	371	26	31	YP_308107.1	0	100	100
KF139126	WLculture_1695	WLculture	Dhaf_0689	Desulfitobacterium hafniense DCB-2	0	73	86	358	22		YP_002457189.1	0	73	86
KF139127	WLculture_1696	WLculture	Dhaf_0711	Desulfitobacterium hafniense DCB-2	3e-175	63	77	357	22		YP_002457211.1	2e-170	63	77
KF139128	WLculture_1698	WLculture	Dhaf_0711	Desulfitobacterium hafniense DCB-2	0	68	79	357	22		YP_002457211.1	6e-180	68	79
KF139129	WLculture_1660	WLculture	Dhaf_0711	Desulfitobacterium hafniense DCB-2	0	87	93	356	22		YP_002457211.1	0	87	93
KF139130	WLculture_1692	WLculture	KB13107_2	KB-1 consortium	0	99	100	354	12	22	YP_307390.1	0	99	100
KF139131	WLculture_1782	WLculture	ACT3-rdh04	Dehalobacter CF	0	99	99	347	22		YP_006911359.1	0	99	99
KF139132	WLculture_1643	WLculture	Dhaf_0711	Desulfitobacterium hafniense DCB-2	0	72	83	338	22		YP_002457211.1	0	72	83
KF139133	WLculture_1731	WLculture	AF204275	Desulfitobacterium chlororespirans	0	77	86	336	22		AAL84925.1	0	77	86
KF139134	WLculture_1732	WLculture	ACT3-rdh03	Dehalobacter CF	0	76	86	332	22		YP_006914197.1	0	76	86
KF139135	WLculture_1809	WLculture	KB1_13	KB-1 consortium	0	99	100	332	3B	30	YP_308528.1	0	99	100
KF139136	WLculture_1949	WLculture	Dhaf_0711	Desulfitobacterium hafniense DCB-2	0	75	84	325	22		YP_002457211.1	0	75	84
KF139137	WLculture_2041	WLculture	AGWLrdhA1	Dehalobacter WL	0	98	99	315	32	6	CAR57926.1	0	99	99
KF139138	WLculture_2075	WLculture	Dhaf_0713	Desulfitobacterium hafniense DCB-2	0	78	87	311	22		AAG43483.1	0	79	89
KF139139	WLculture_2078	WLculture	KB13241_8	KB-1 consortium	0	100	100	311	5A	32	BAI70447.1	0	100	100
KF139140	WLculture_1841	WLculture	AJ439608	Desulfitobacterium hafniense TCE1	0	84	93	303	32		CAD28790.2	0	84	93
KF139141	WLculture_2346	WLculture	GT_1307	Dehalococcoides mccartyi GT	0	99	100	283	4	40	YP_308522.1	0	99	100
KF139142	WLculture_2415	WLculture	ACT3-rdh15	Dehalobacter CF	9e-164	76	86	279	22		YP_006911368.1	6e-159	76	86
KF139143	WLculture_2417	WLculture	ACT3-rdh15	Dehalobacter CF	8e-167	77	88	279	22		YP_006911368.1	4e-162	77	88
KF139144	WLculture_1813	WLculture	AF204275	Desulfitobacterium chlororespirans	3e-85	52	70	247	22		AAL84925.1	2e-80	52	70
KF139145	WLculture_2807	WLculture	GT_1276	Dehalococcoides mccartyi GT	0	100	100	245	1	38	YP_308490.1	1e-178	100	100
KF139146	WLculture_2314	WLculture	cbdbA187	Dehalococcoides mccartyi CBDB1	0	99	100	245	25	23	YP_307352.1	0	99	100
KF139147	WLculture_2784	WLculture	ACT3-rdh17	Dehalobacter CF	4e-105	60	74	242	34		YP_006911379.1	2e-100	60	74
KF139148	WLculture_71	WLculture	8658346VS	Dehalococcoides mccartyi VS	2e-103	89	96	237	11A		BAG55921.1	1e-99	89	96
KF139149	WLculture_3044	WLculture	8658303VS	Dehalococcoides mccartyi VS	4e-164	95	97	231	1	38	YP_003330805.1	3e-159	95	97
KF139150	WLculture_3131	WLculture	cbdbA1624	Dehalococcoides mccartyi CBDB1	6e-168	99	99	226	1	17	ABY28333.1	2e-163	99	99
KF139151	WLculture_3020	WLculture	ACT3-rdh07	Dehalobacter CF	9e-165	96	97	226	30	45	YP_006910154.1	6e-160	96	97
KF139152	WLculture_3018	WLculture	D336-WL	Dehalococcoides mccartyi WL	7e-43	42	58	221	15B		CCF77709.1	2e-24	34	48
KF139153	WLculture_3436	WLculture	AF204275	Desulfitobacterium chlororespirans	9e-126	79	88	207	22		AAL84925.1	6e-121	79	88
KF139154	WLculture_3488	WLculture	AY374250	Dehalococcoides mccartyi FL2	3e-153	99	100	206	14	15	BAI70450.1	1e-148	99	100
KF139155	WLculture_1498	WLculture	DET1528	Dehalococcoides mccartyi 195	6e-135	100	100	203	6		YP_182226.1	4e-130	100	100
KF139156	WLculture_3038	WLculture	D336-WL	Dehalococcoides mccartyi WL	5e-150	99	99	202	15B		ABY28327.1	1e-78	54	74
KF139157	WLculture_1583	WLculture	Dehly1355	Dehalogenimonas lykanthroporepellens st. BL-DC-9	7e-50	48	60	197	18A		YP_003758965.1	4e-45	48	60
KF139158	WLculture_2692	WLculture	ACT3-rdh07	Dehalobacter CF	3e-132	96	98	187	30	45	YP_006910154.1	2e-127	96	98
KF139159	WLculture_2031	WLculture	Dhaf_0689	Desulfitobacterium hafniense DCB-2	5e-90	77	87	186	22		YP_002457189.1	3e-85	77	87
KF139160	WLculture_4010	WLculture	AY374252	Dehalococcoides mccartyi FL2	3e-133	100	100	183	1	17	ABA64537.1	2e-128	100	100
KF139161	WLculture_4294	WLculture	cbdbA1508	Dehalococcoides mccartyi CBDB1	9e-123	99	99	170	3B		YP_308447.1	6e-118	99	99
KF139162	WLculture_4252	WLculture	KB13241_4	KB-1 consortium	4e-119	99	99	166	14	14	BAI70452.1	2e-114	99	99
KF139163	WLculture_4479	WLculture	D336-WL	Dehalococcoides mccartyi WL	3e-114	98	99	164	15B		ABY28307.1	3e-41	46	65
KF139164	WLculture_177	WLculture	Dehly1524	Dehalogenimonas lykanthroporepellens st. BL-DC-9	4e-33	50	61	159	18B		YP_003759128.1	3e-28	50	61
KF139165	WLculture_4748	WLculture	ACT3-rdh03	Dehalobacter CF	9e-87	80	88	145	22		YP_006914197.1	2e-82	80	88
KF139166	WLculture_5165	WLculture	Dhaf_0689	Desulfitobacterium hafniense DCB-2	2e-96	89	97	145	22		YP_002457189.1	1e-91	89	97
KF139167	WLculture_5009	WLculture	ACT3-rdh19	Dehalobacter CF	1e-81	75	88	142	34		YP_006911375.1	6e-77	75	88
KF139168	WLculture_5367	WLculture	Dhaf_0711	Desulfitobacterium hafniense DCB-2	4e-45	53	67	140	22		YP_006914197.1	9e-39	56	72
KF139169	WLculture_5811	WLculture	GT_1295	Dehalococcoides mccartyi GT	8e-93	98	100	131	1	33	YP_308510.1	5e-88	98	100
KF139170	WLculture_5124	WLculture	AY374250	Dehalococcoides mccartyi FL2	3e-85	100	100	125	14	15	BAG55976.1	1e-83	100	100
KF139171	WLculture_5583	WLculture	D336-WL	Dehalococcoides mccartyi WL	7e-33	49	72	122	15B		BAI70453.1	1e-69	86	97
KF139172	WLculture_6461	WLculture	GT_1344	Dehalococcoides mccartyi GT	4e-82	100	100	120	1	17	BAG55936.1	2e-80	100	100
KF139173	WLculture_6587	WLculture	Dhaf_0689	Desulfitobacterium hafniense DCB-2	7e-79	89	97	117	22		YP_002457189.1	5e-74	89	97
KF139174	WLculture_711	WLculture	D335-WL	Dehalococcoides mccartyi WL	1e-78	99	100	112	14	15	ACF24859.1	1e-74	99	100
KF139175	WLculture_7378	WLculture	AY374248	Dehalococcoides mccartyi FL2	4e-70	98	98	104	13	13	BAI70457.1	2e-65	98	98
KF139176	WLculture_6865	WLculture	ACT3-rdh03	Dehalobacter CF	1e-51	75	85	104	22		YP_006914197.1	4e-47	75	85
KF139177	WLculture_7899	WLculture	AGWLrdhA1	Dehalobacter WL	1e-65	97	98	100	32	6	CAR57927.1	7e-62	98	98
KF139178	WLculture_7463	WLculture	DET0173	Dehalococcoides mccartyi 195	3e-67	98	99	100	11B		YP_180921.1	2e-62	98	99
KF139179	WLculture_7978	WLculture	Dhaf_0689	Desulfitobacterium hafniense DCB-2	4e-67	90	98	100	22		YP_002457189.1	2e-62	90	98
KF139180	WLculture_6290	WLculture	DET0088	Dehalococcoides mccartyi 195	9e-22	100	100	97	10		YP_001213548.1	2e-27	82	92
KF139181	WLculture_7482	WLculture	KB13241_6	KB-1 consortium	5e-67	99	100	97	1	38	YP_308490.1	4e-62	99	100
KF139182	WLculture_8234	WLculture	GT_1295	Dehalococcoides mccartyi GT	3e-64	100	100	97	1	33	YP_308510.1	2e-59	100	100
KF139183	WLculture_6699	WLculture	GT_1321	Dehalococcoides mccartyi GT	2e-54	85	92	95	11A		BAJ10910.1	7e-50	85	92
KF139184	WLculture_8469	WLculture	8658346VS	Dehalococcoides mccartyi VS	2e-65	98	99	94	11A	10	YP_003330848.1	1e-60	98	99
KF139185	WLculture_8359	WLculture	AY374254	Dehalococcoides mccartyi FL2	8e-61	96	97	93	5B	19	BAG55994.1	4e-59	96	97
KF139186	WLculture_7091	WLculture	cbdbA1539	Dehalococcoides mccartyi CBDB1	2e-56	99	100	84	25		YP_308479.1	1e-51	99	100
KF139187	WLculture_4162	WLculture	ACT3-rdh04	Dehalobacter CF	2e-32	67	88	82	22		YP_006911359.1	1e-27	65	87
KF139188	WLculture_8774	WLculture	ACT3-rdh09r	Dehalobacter DCA	9e-58	99	100	80	27	7	YP_006913190.1	9e-53	98	100
KF139189	WLculture_8929	WLculture	ACT3-rdh15	Dehalobacter CF	1e-28	60	72	81	22		YP_006911368.1	7e-24	60	72
KF139190	WLculture_8932	WLculture	Dhaf_0689	Desulfitobacterium hafniense DCB-2	1e-37	81	89	72	22		YP_002457189.1	7e-33	81	89
KF139191	WLculture_8933	WLculture	Dhaf_0689	Desulfitobacterium hafniense DCB-2	1e-37	81	89	72	22		YP_002457189.1	7e-33	81	89
KF139192	WLculture_5360	WLculture	DET1519	Dehalococcoides mccartyi 195	2e-24	59	71	69	5A		YP_308490.1	6e-13	60	77
KF139193	WLsite_193_8	WLsite	DET0311	Dehalococcoides mccartyi 195	3e-133	43	55	503	16		ACF24858.1	0	100	100
KF139194	WLsite_1165	WLsite	KB1338_1	KB-1 consortium	0	97	98	480	8	5	BAF34980.1	0	99	100
KF139195	WLsite_1267	WLsite	DET0311	Dehalococcoides mccartyi 195	0	99	99	461	16	20	YP_181059.1	0	99	99
KF139196	WLsite_1325	WLsite	8658308VS	Dehalococcoides mccartyi VS	0	96	98	457	5B	19	YP_003330810.1	0	96	98
KF139197	WLsite_1403	WLsite	DET1519	Dehalococcoides mccartyi 195	0	97	99	452	5A	32	YP_182217.1	0	97	99
KF139198	WLsite_1586	WLsite	DET0173	Dehalococcoides mccartyi 195	7e-156	49	65	436	11B		ABY28320.1	5e-154	49	65
KF139199	WLsite_1594	WLsite	Dehly0068	Dehalogenimonas lykanthroporepellens st. BL-DC-9	1e-151	52	64	436	19		YP_003757723.1	9e-147	52	64
KF139200	WLsite_1731	WLsite	Dehly0849	Dehalogenimonas lykanthroporepellens st. BL-DC-9	0	91	96	420	19		YP_003758472.1	0	91	96
KF139201	WLsite_1598	WLsite	DET1528	Dehalococcoides mccartyi 195	2e-108	43	57	419	6		ABY28335.1	2e-111	45	58
KF139202	WLsite_1780	WLsite	D336-WL	Dehalococcoides mccartyi WL	7e-151	50	69	416	15B		ABY28307.1	0	91	97
KF139203	WLsite_1836	WLsite	DET1538	Dehalococcoides mccartyi 195	0	99	99	415	13		YP_182236.1	0	99	99
KF139204	WLsite_1803	WLsite	Dehly1582	Dehalogenimonas lykanthroporepellens st. BL-DC-9	3e-133	45	61	413	10		YP_003759182.1	2e-128	45	61
KF139205	WLsite_1822	WLsite	Dehly0068	Dehalogenimonas lykanthroporepellens st. BL-DC-9	0	90	95	412	19		YP_003757723.1	0	90	95
KF139206	WLsite_1918	WLsite	KB13241_4	KB-1 consortium	1e-122	45	63	409	14		AAR24296.1	7e-118	45	63
KF139207	WLsite_2026	WLsite	D336-WL	Dehalococcoides mccartyi WL	0	99	99	401	15B		ABY28307.1	2e-146	50	70
KF139208	WLsite_2035	WLsite	Dehly0156	Dehalogenimonas lykanthroporepellens st. BL-DC-9	2e-130	49	63	401	6		YP_003757807.1	1e-125	49	63
KF139209	WLsite_1995	WLsite	DET0235	Dehalococcoides mccartyi 195	0	99	100	400	16	29	YP_180983.1	0	99	100
KF139210	WLsite_2091	WLsite	Dehly0156	Dehalogenimonas lykanthroporepellens st. BL-DC-9	2e-85	38	57	397	6		ABY28335.1	4e-82	37	54
KF139211	WLsite_2102	WLsite	DET0088	Dehalococcoides mccartyi 195	1e-76	99	99	397	10		YP_180839.1	8e-72	99	99
KF139212	WLsite_2028	WLsite	AY374249	Dehalococcoides mccartyi FL2	5e-87	40	54	395	14		BAI47820.1	3e-94	40	57
KF139213	WLsite_2121	WLsite	AY374247	Dehalococcoides mccartyi FL2	0	100	100	395	11C	12	BAG72157.1	0	100	100
KF139214	WLsite_2123	WLsite	DET0302	Dehalococcoides mccartyi 195	0	100	100	395	12	22	YP_181050.1	0	100	100
KF139215	WLsite_2154	WLsite	Dehly1328	Dehalogenimonas lykanthroporepellens st. BL-DC-9	3e-62	33	49	391	15A		YP_003758939.1	2e-57	33	49
KF139216	WLsite_2193	WLsite	DET1528	Dehalococcoides mccartyi 195	0	100	100	391	6		YP_182226.1	0	100	100
KF139217	WLsite_2358	WLsite	DET1535	Dehalococcoides mccartyi 195	0	99	100	377	2	34	YP_182233.1	0	99	100
KF139218	WLsite_2567	WLsite	Dehly1054	Dehalogenimonas lykanthroporepellens st. BL-DC-9	0	94	97	370	6		YP_003758676.1	0	94	97
KF139219	WLsite_2237	WLsite	Dehly1054	Dehalogenimonas lykanthroporepellens st. BL-DC-9	7e-74	37	52	367	6		YP_003758676.1	5e-69	37	52
KF139220	WLsite_2653	WLsite	GT_1295	Dehalococcoides mccartyi GT	0	99	100	366	1	33	YP_308510.1	0	99	100
KF139221	WLsite_1074	WLsite	Ferp_2321	Ferroglobus placidus DSM 10642	5e-76	37	56	365	28		YP_006446388.1	1e-73	40	58
KF139222	WLsite_2610	WLsite	KB1_13	KB-1 consortium	0	99	100	361	3B	30	YP_308528.1	0	99	100
KF139223	WLsite_2815	WLsite	Dehly0156	Dehalogenimonas lykanthroporepellens st. BL-DC-9	4e-94	43	63	358	6		YP_003757807.1	3e-89	43	63
KF139224	WLsite_2244	WLsite	Dehly1540	Dehalogenimonas lykanthroporepellens st. BL-DC-9	4e-54	36	53	354	10		BAI47800.1	3e-77	43	57
KF139225	WLsite_2917	WLsite	KB1_2	KB-1 consortium	0	100	100	354	11A	11	ABA64525.1	0	100	100
KF139226	WLsite_2090	WLsite	GT_1269	Dehalococcoides mccartyi GT	0	99	100	350	4	37	YP_308474.1	0	99	100
KF139227	WLsite_3158	WLsite	Dehly1540	Dehalogenimonas lykanthroporepellens st. BL-DC-9	1e-51	32	48	343	10		BAI47794.1	1e-50	35	48
KF139228	WLsite_233	WLsite	TM1040_3578	Ruegeria sp. TM1040	3e-47	34	51	341			ZP_12685657.1	0	84	93
KF139229	WLsite_3243	WLsite	Dehly0156	Dehalogenimonas lykanthroporepellens st. BL-DC-9	0	84	91	340	6		YP_003757807.1	0	84	91
KF139230	WLsite_2970	WLsite	GT_1276	Dehalococcoides mccartyi GT	0	99	100	333	1	38	YP_308490.1	0	99	100
KF139231	WLsite_3489	WLsite	KB13241_4	KB-1 consortium	3e-72	37	51	332	14		AAR24296.1	2e-67	37	51
KF139232	WLsite_3608	WLsite	Dehly1148	Dehalogenimonas lykanthroporepellens st. BL-DC-9	1e-82	42	63	328	18A		YP_003758765.1	9e-78	42	63
KF139233	WLsite_3585	WLsite	Dehly1582	Dehalogenimonas lykanthroporepellens st. BL-DC-9	5e-99	47	60	323	10		YP_003759182.1	3e-94	47	60
KF139234	WLsite_2458	WLsite	cbdbA243	Dehalococcoides mccartyi CBDB1	0	91	95	322	16		YP_307395.1	0	91	95
KF139235	WLsite_3866	WLsite	GT_1353	Dehalococcoides mccartyi GT	0	99	100	320	14	15	BAI70450.1	0	99	99
KF139236	WLsite_3994	WLsite	Dehly0283	Dehalogenimonas lykanthroporepellens st. BL-DC-9	8e-160	68	79	316	18B		ABY28334.1	0	95	97
KF139237	WLsite_2817	WLsite	KB13241_2	KB-1 consortium	6e-109	48	62	315	15B		BAI47828.1	3e-139	61	76
KF139238	WLsite_4049	WLsite	KB13241_4	KB-1 consortium	0	100	100	307	14	14	BAG72168.1	0	100	100
KF139239	WLsite_4377	WLsite	GT_1287	Dehalococcoides mccartyi GT	5e-91	44	61	307	15A		YP_006432149.1	9e-104	54	69
KF139240	WLsite_5197	WLsite	AY374245	Dehalococcoides mccartyi FL2	0	99	99	288	11A	10	AAR24325.1	0	99	99
KF139241	WLsite_3765	WLsite	DET0180	Dehalococcoides mccartyi 195	0	99	100	276	25	23	YP_180928.1	0	99	100
KF139242	WLsite_6210	WLsite	KB13241_1	KB-1 consortium	3e-79	47	64	269	15A		YP_006432149.1	1e-91	59	73
KF139243	WLsite_5163	WLsite	Dehly1328	Dehalogenimonas lykanthroporepellens st. BL-DC-9	4e-63	42	61	266	15A		YP_006432149.1	3e-74	53	67
KF139244	WLsite_5742	WLsite	Dehly1328	Dehalogenimonas lykanthroporepellens st. BL-DC-9	3e-75	45	64	252	15A		YP_006432149.1	9e-84	56	69
KF139245	WLsite_7214	WLsite	Dhaf_pceA	Desulfitobacterium hafniense Y51	4e-176	95	96	252	32	6	CAD28790.2	3e-172	96	97
KF139246	WLsite_6915	WLsite	ACT3-rdh07	Dehalobacter CF	0	96	98	251	30	45	YP_006910154.1	0	96	98
KF139247	WLsite_7630	WLsite	DET1171	Dehalococcoides mccartyi 195	7e-180	99	100	244	26	31	YP_181885.1	4e-175	99	100
KF139248	WLsite_7485	WLsite	Dehly1540	Dehalogenimonas lykanthroporepellens st. BL-DC-9	4e-19	30	44	243	10		BAI47804.1	1e-20	29	43
KF139249	WLsite_7837	WLsite	Dehly0068	Dehalogenimonas lykanthroporepellens st. BL-DC-9	4e-149	83	89	240	19		YP_003757723.1	3e-144	83	89
KF139250	WLsite_8296	WLsite	cbdbA1092	Dehalococcoides mccartyi CBDB1	9e-177	100	100	237	26	31	YP_308107.1	5e-172	100	100
KF139251	WLsite_5797	WLsite	8658267VS	Dehalococcoides mccartyi VS	6e-35	32	46	236	9		BAI47794.1	4e-33	39	53
KF139252	WLsite_6020	WLsite	8658267VS	Dehalococcoides mccartyi VS	1e-35	33	49	232	9		YP_003330769.1	7e-31	33	49
KF139253	WLsite_8869	WLsite	8658312VS	Dehalococcoides mccartyi VS	5e-161	96	98	228	4	40	YP_003330814.1	3e-156	96	98
KF139254	WLsite_9720	WLsite	DET0173	Dehalococcoides mccartyi 195	1e-34	41	54	222	11B		ABY28320.1	4e-30	40	52
KF139255	WLsite_3288	WLsite	TM1040_3578	Ruegeria sp. TM1040	1e-28	32	52	214			ZP_10147304.1	7e-82	58	73
KF139256	WLsite_10898	WLsite	DET0173	Dehalococcoides mccartyi 195	2e-158	99	99	211	11B		YP_180921.1	1e-153	99	99
KF139257	WLsite_11098	WLsite	Dehly0068	Dehalogenimonas lykanthroporepellens st. BL-DC-9	2e-43	41	54	209	19		YP_003757723.1	1e-38	41	54
KF139258	WLsite_11134	WLsite	KB13241_8	KB-1 consortium	2e-151	99	100	208	5A	32	ABY28324.1	3e-148	98	99
KF139259	WLsite_9312	WLsite	8658267VS	Dehalococcoides mccartyi VS	1e-30	35	55	203	9		YP_003330769.1	7e-26	35	55
KF139260	WLsite_12003	WLsite	Dehly1524	Dehalogenimonas lykanthroporepellens st. BL-DC-9	5e-141	93	98	202	18B		YP_003759128.1	3e-136	93	98
KF139261	WLsite_12535	WLsite	DET0173	Dehalococcoides mccartyi 195	1e-32	37	52	198	11B		YP_180921.1	7e-28	37	52
KF139262	WLsite_10362	WLsite	GT_1307	Dehalococcoides mccartyi GT	1e-142	97	99	196	4	40	YP_308522.1	9e-138	97	99
KF139263	WLsite_14044	WLsite	Dehly0068	Dehalogenimonas lykanthroporepellens st. BL-DC-9	1e-129	93	94	188	19		YP_003757723.1	7e-125	93	94
KF139264	WLsite_11342	WLsite	cbdbA1508	Dehalococcoides mccartyi CBDB1	2e-130	99	100	182	3B		YP_308447.1	1e-125	99	100
KF139265	WLsite_11677	WLsite	Dehly0068	Dehalogenimonas lykanthroporepellens st. BL-DC-9	5e-110	82	89	182	19		YP_003757723.1	3e-105	82	89
KF139266	WLsite_1978	WLsite	TM1040_3578	Ruegeria sp. TM1040	2e-21	33	53	179			BAH70272.1	4e-64	57	75
KF139267	WLsite_14793	WLsite	cbdbA238	Dehalococcoides mccartyi CBDB1	3e-23	35	46	179	12		BAI47798.1	2e-21	37	52
KF139268	WLsite_12654	WLsite	NPH_5634	delta proteobacterium NaphS2	2e-23	33	50	178			ZP_07199525.1	1e-18	33	50
KF139269	WLsite_3726	WLsite	Dehly1524	Dehalogenimonas lykanthroporepellens st. BL-DC-9	3e-123	95	96	175	18B		YP_003759128.1	2e-118	95	96
KF139270	WLsite_16373	WLsite	Dhaf_0711	Desulfitobacterium hafniense DCB-2	9e-68	68	81	174	22		YP_002457211.1	5e-63	68	81
KF139271	WLsite_17660	WLsite	Dehly0156	Dehalogenimonas lykanthroporepellens st. BL-DC-9	1e-34	39	55	167	6		YP_003757807.1	7e-30	39	55
KF139272	WLsite_19059	WLsite	Dhaf_0711	Desulfitobacterium hafniense DCB-2	2e-95	79	89	161	22		YP_002457211.1	1e-90	79	89
KF139273	WLsite_19274	WLsite	8658361VS	Dehalococcoides mccartyi VS	6e-25	42	51	160	14		YP_003330863.1	4e-20	42	51
KF139274	WLsite_19663	WLsite	cbdbA187	Dehalococcoides mccartyi CBDB1	4e-116	99	100	158	25	23	YP_307352.1	2e-111	99	100
KF139275	WLsite_19463	WLsite	DET0173	Dehalococcoides mccartyi 195	4e-50	53	69	155	11B		ABY28320.1	7e-46	54	69
KF139276	WLsite_16709	WLsite	DET0306	Dehalococcoides mccartyi 195	2e-110	99	100	154	3A		YP_181054.1	1e-105	99	100
KF139277	WLsite_20690	WLsite	GT_1276	Dehalococcoides mccartyi GT	8e-108	96	98	154	1	38	YP_308490.1	5e-103	96	98
KF139278	WLsite_16884	WLsite	KB13109_7	KB-1 consortium	3e-110	100	100	152	4	40	AFN20669.1	3e-105	100	100
KF139279	WLsite_21364	WLsite	8658346VS	Dehalococcoides mccartyi VS	2e-96	92	98	152	11A	10	BAG55921.1	5e-91	91	98
KF139280	WLsite_21991	WLsite	Dehly1328	Dehalogenimonas lykanthroporepellens st. BL-DC-9	2e-25	41	58	144	15A		BAI47814.1	2e-27	40	59
KF139281	WLsite_22377	WLsite	DET0306	Dehalococcoides mccartyi 195	3e-102	100	100	143	3A		YP_181054.1	2e-97	100	100
KF139282	WLsite_23841	WLsite	Dehly1524	Dehalogenimonas lykanthroporepellens st. BL-DC-9	6e-99	96	99	143	18B		YP_003759128.1	4e-94	96	99
KF139283	WLsite_23951	WLsite	Dehly1148	Dehalogenimonas lykanthroporepellens st. BL-DC-9	9e-34	41	60	143	18A		YP_003758765.1	6e-29	41	60
KF139284	WLsite_24905	WLsite	cbdbA1491	Dehalococcoides mccartyi CBDB1	1e-23	40	53	140	13		BAI47816.1	3e-21	44	57
KF139285	WLsite_17098	WLsite	DET0173	Dehalococcoides mccartyi 195	9e-22	37	54	138	11B		CCF77709.1	4e-18	41	56
KF139286	WLsite_19616	WLsite	Dehly0156	Dehalogenimonas lykanthroporepellens st. BL-DC-9	6e-45	53	71	132	6		YP_003757807.1	4e-40	53	71
KF139287	WLsite_28250	WLsite	KB13107_2	KB-1 consortium	5e-92	100	100	131	12	22	YP_307390.1	1e-86	99	100
KF139288	WLsite_25178	WLsite	AY374248	Dehalococcoides mccartyi FL2	3e-59	66	78	129	13		ACF24860.1	2e-55	68	81
KF139289	WLsite_30061	WLsite	KB1_8	KB-1 consortium	9e-87	100	100	123	1	17	ABA64537.1	1e-81	99	100
KF139290	WLsite_31441	WLsite	cbdbA1595	Dehalococcoides mccartyi CBDB1	2e-88	100	100	123	2	34	BAF45402.1	1e-83	100	100
KF139291	WLsite_31139	WLsite	DET1545	Dehalococcoides mccartyi 195	6e-24	55	71	122	14		ACF24859.1	5e-20	55	72
KF139292	WLsite_32596	WLsite	D333-WLm	Dehalobacter WL	4e-84	100	100	120	32		ACH87596.1	3e-79	100	100
KF139293	WLsite_32724	WLsite	DET0180	Dehalococcoides mccartyi 195	1e-44	61	71	120	25		YP_180928.1	7e-40	61	71
KF139294	WLsite_32836	WLsite	8658239VS	Dehalococcoides mccartyi VS	2e-30	44	65	120	11B		YP_003330741.1	1e-25	44	65
KF139295	WLsite_33067	WLsite	8657053VS	Dehalococcoides mccartyi VS	1e-19	38	59	119	9		BAI47822.1	4e-22	52	70
KF139296	WLsite_34025	WLsite	AM183918	Desulfitobacterium dichloroeliminans LMG P-21439	8e-19	40	56	117	32		YP_004971810.1	1e-15	36	54
KF139297	WLsite_34227	WLsite	AY374254	Dehalococcoides mccartyi FL2	4e-82	99	99	117	5B	19	BAG55994.1	3e-79	100	100
KF139298	WLsite_34287	WLsite	DET0306	Dehalococcoides mccartyi 195	5e-82	98	98	117	3A		YP_181054.1	3e-77	98	98
KF139299	WLsite_34979	WLsite	cbdbA1491	Dehalococcoides mccartyi CBDB1	4e-20	43	56	115	13		YP_308429.1	2e-15	43	56
KF139300	WLsite_34317	WLsite	D334-WLm	Dehalobacter WL	1e-75	97	99	110	32	6	ACH87597.1	8e-71	97	99
KF139301	WLsite_37828	WLsite	AJ539533	Dehalobacter restrictus DSM 9455	7e-73	100	100	110	27	7	CAD62440.1	4e-68	100	100
KF139302	WLsite_39159	WLsite	cbdbA1539	Dehalococcoides mccartyi CBDB1	2e-75	100	100	108	25		YP_308479.1	1e-70	100	100
KF139303	WLsite_39604	WLsite	D335-WL	Dehalococcoides mccartyi WL	4e-71	99	100	106	14	15	YP_001214759.1	6e-51	97	99
KF139304	WLsite_41164	WLsite	Dehly1524	Dehalogenimonas lykanthroporepellens st. BL-DC-9	5e-49	72	86	105	18B		YP_003759128.1	3e-44	72	86
KF139305	WLsite_41995	WLsite	DET1171	Dehalococcoides mccartyi 195	4e-73	100	100	104	26	31	YP_181885.1	2e-68	100	100
KF139306	WLsite_42854	WLsite	Dehly1328	Dehalogenimonas lykanthroporepellens st. BL-DC-9	4e-20	45	60	102	15A		BAI47794.1	4e-17	51	60
KF139307	WLsite_40888	WLsite	Dehly1524	Dehalogenimonas lykanthroporepellens st. BL-DC-9	3e-47	75	84	102	18B		YP_003759128.1	2e-42	75	84
KF139308	WLsite_38541	WLsite	ACT3-rdh03	Dehalobacter CF	4e-75	97	99	101	22		YP_006911212.1	2e-70	97	99
KF139309	WLsite_43478	WLsite	DET0173	Dehalococcoides mccartyi 195	1e-69	100	100	101	11B		YP_180921.1	9e-65	100	100
KF139310	WLsite_37065	WLsite	GT_1344	Dehalococcoides mccartyi GT	1e-68	100	100	100	1	17	ADR80136.1	1e-67	100	100
KF139311	WLsite_45623	WLsite	KB1_9	KB-1 consortium	2e-65	100	100	98	1	17	BAI70448.1	6e-61	100	100
KF139312	WLsite_27107	WLsite	cbdbA238	Dehalococcoides mccartyi CBDB1	2e-66	99	100	98	12	22	YP_307390.1	1e-61	99	100
KF139313	WLsite_47205	WLsite	D335-WL	Dehalococcoides mccartyi WL	2e-66	100	100	96	14	15	ACF24859.1	1e-62	99	100
KF139314	WLsite_47275	WLsite	Dehly0068	Dehalogenimonas lykanthroporepellens st. BL-DC-9	6e-27	48	60	96	19		YP_003757723.1	4e-22	48	60
KF139315	WLsite_47355	WLsite	Dehly0068	Dehalogenimonas lykanthroporepellens st. BL-DC-9	6e-62	96	97	96	19		YP_003757723.1	4e-57	96	97
KF139316	WLsite_47632	WLsite	Dehly1524	Dehalogenimonas lykanthroporepellens st. BL-DC-9	3e-62	93	95	96	18B		YP_003759128.1	2e-57	93	95
KF139317	WLsite_47959	WLsite	ACT3-rdh03	Dehalobacter CF	9e-40	65	81	95	22		YP_006914197.1	3e-35	65	81
KF139318	WLsite_37507	WLsite	DET0173	Dehalococcoides mccartyi 195	1e-20	41	55	93	11B		YP_180921.1	9e-16	41	55
KF139319	WLsite_49540	WLsite	ACT3-rdh14	Dehalobacter CF	8e-59	92	95	93	22		YP_006909560.1	5e-54	92	95
KF139320	WLsite_50703	WLsite	cbdbA1595	Dehalococcoides mccartyi CBDB1	3e-61	100	100	92	2	34	BAG55945.1	2e-58	100	100
KF139321	WLsite_46406	WLsite	D336-WL	Dehalococcoides mccartyi WL	3e-19	46	62	92	15B		YP_003330780.1	3e-08	38	55
KF139322	WLsite_40084	WLsite	8658303VS	Dehalococcoides mccartyi VS	1e-59	97	98	90	1	38	YP_003330805.1	7e-55	97	98
KF139323	WLsite_48125	WLsite	Dehly1582	Dehalogenimonas lykanthroporepellens st. BL-DC-9	5e-32	53	74	86	10		YP_003759182.1	3e-27	53	74
KF139324	WLsite_10507	WLsite	DET0173	Dehalococcoides mccartyi 195	6e-55	100	100	84	11B		YP_180921.1	3e-50	100	100
KF139325	WLsite_43532	WLsite	Dehly0910	Dehalogenimonas lykanthroporepellens st. BL-DC-9	8e-51	88	93	84	9		YP_003758533.1	5e-46	88	93
KF139326	WLsite_47871	WLsite	D336-WL	Dehalococcoides mccartyi WL	7e-22	49	73	83	15B		BAI70453.1	1e-45	90	98
KF139327	WLsite_24558	WLsite	DET0173	Dehalococcoides mccartyi 195	3e-14	40	59	83	11B		YP_180921.1	2e-09	40	59
KF139328	WLsite_51172	WLsite	8658346VS	Dehalococcoides mccartyi VS	4e-56	98	99	83	11A	10	BAF45413.1	5e-51	98	99
KF139329	WLsite_36494	WLsite	D335-WL	Dehalococcoides mccartyi WL	4e-26	53	66	82	14		ACF24859.1	9e-22	53	66
KF139330	WLsite_49335	WLsite	MB_mbrA	Dehalococcoides mccartyi MB	1e-53	100	100	78	1	17	ACF24863.1	8e-49	100	100
KF139331	WLsite_51174	WLsite	MB_mbrA	Dehalococcoides mccartyi MB	1e-50	100	100	78	1	17	ACF24863.1	8e-46	100	100
KF139332	WLsite_51180	WLsite	8658346VS	Dehalococcoides mccartyi VS	8e-48	94	97	77	11A	10	YP_003330848.1	5e-43	94	97
KF139333	WLsite_50963	WLsite	MB_mbrA	Dehalococcoides mccartyi MB	6e-52	100	100	76	1	17	ACF24863.1	4e-47	100	100
KF139334	WLsite_51185	WLsite	KB1_9	KB-1 consortium	4e-48	100	100	75	1	17	BAG55936.1	2e-44	97	99
KF139335	WLsite_42999	WLsite	Dehly0910	Dehalogenimonas lykanthroporepellens st. BL-DC-9	5e-46	95	97	75	9		YP_003758533.1	3e-41	95	97
KF139336	WLsite_51186	WLsite	GT_1276	Dehalococcoides mccartyi GT	2e-48	93	99	74	1	38	YP_308490.1	1e-43	93	99
KF139337	WLsite_49746	WLsite	Dehly1355	Dehalogenimonas lykanthroporepellens st. BL-DC-9	6e-21	49	62	73	18A		YP_003758965.1	4e-16	49	62
KF139338	WLsite_43148	WLsite	Dehly0068	Dehalogenimonas lykanthroporepellens st. BL-DC-9	5e-20	60	70	72	19		YP_003757723.1	3e-15	60	70
KF139339	WLsite_51191	WLsite	DET0235	Dehalococcoides mccartyi 195	2e-45	94	97	72	16	29	YP_180983.1	1e-40	94	97
KF139340	WLsite_51156	WLsite	DET1545	Dehalococcoides mccartyi 195	6e-45	100	100	70	14	15	ACF24859.1	4e-40	99	99
KF139341	WLsite_51157	WLsite	DET1545	Dehalococcoides mccartyi 195	9e-45	99	100	70	14	15	ACF24859.1	5e-40	97	99
KF139342	WLsite_51203	WLsite	8658303VS	Dehalococcoides mccartyi VS	9e-45	100	100	68	1	38	YP_003330805.1	6e-40	100	100
partial rdhA too short for submission to NCBI
	ISSO-bioaug_36801	ISSO-bioaug	KB1_12	KB-1 consortium	5e-12	76	88	63	4		YP_308518.1	0.18	100	100
	ISSO-bioaug_38087	ISSO-bioaug	8658289VS	Dehalococcoides mccartyi VS	1e-40	95	100	63	5A		YP_003330791.1	6e-36	95	100
	ISSO-bioaug_53896	ISSO-bioaug	AY374254	Dehalococcoides mccartyi FL2	8e-31	98	100	49	5B	19	BAJ10907.1	4e-26	98	100
	ISSO-bioaug_54216	ISSO-bioaug	DET0318	Dehalococcoides mccartyi 195	0.71	38	54	49	3B
	ISSO-bioaug_54221	ISSO-bioaug	8658361VS	Dehalococcoides mccartyi VS	3e-33	100	100	56	14	15	YP_001214759.1	8e-30	100	100
	ISSO-bioaug_54228	ISSO-bioaug	DQ115513	Dehalococcoides mccartyi FL2	1e-35	98	100	56	2	34	ABY28323.1	6e-31	98	100
	ISSO-bioaug_54270	ISSO-bioaug	D337-WL	Dehalococcoides mccartyi WL	3e-39	97	98	64	2	34	AAT48556.1	9e-35	98	98
	ISSO-bioaug_54286	ISSO-bioaug	GT_1338	Dehalococcoides mccartyi GT	4e-38	100	100	60	11A	10	BAG55921.1	2e-35	100	100
	ISSO-bioaug_54293	ISSO-bioaug	KB1_13	KB-1 consortium	8e-35	98	100	55	3B	30	YP_308528.1	5e-30	98	100
	ISSO-bioaug_54295	ISSO-bioaug	KB1_13	KB-1 consortium	8e-35	98	100	55	3B	30	YP_308528.1	5e-30	98	100
	ISSO-bioaug_54302	ISSO-bioaug	8658346VS	Dehalococcoides mccartyi VS	5e-38	98	100	58	11A	10	BAF45413.1	4e-33	98	100
	ISSO-bioaug_54304	ISSO-bioaug	8658346VS	Dehalococcoides mccartyi VS	5e-38	98	100	58	11A	10	BAF45413.1	4e-33	98	100
	ISSO-bioaug_54309	ISSO-bioaug	AY374246	Dehalococcoides mccartyi FL2	2e-36	100	100	57	11A	11	BAG55959.1	5e-32	100	100
	ISSO-bioaug_54310	ISSO-bioaug	AY374246	Dehalococcoides mccartyi FL2	2e-36	100	100	57	11A	11	BAG55959.1	5e-32	100	100
	ISSO-bioaug_5810_3	ISSO-bioaug	8658274VS	Dehalococcoides mccartyi VS	6e-85	86	94	139	25		YP_003330776.1	4e-80	86	94
	ISSO-bioaug_7802	ISSO-bioaug	DET0311	Dehalococcoides mccartyi 195	1e-17	72	90	49	16		YP_003330863.1	1e-09	95	100
	ISSO-biostim_1522	ISSO-biostim	cbdbA1508	Dehalococcoides mccartyi CBDB1	7e-11	92	92	60	3B		AAT48554.1	4e-06	92	92
	ISSO-biostim_1619	ISSO-biostim	8658303VS	Dehalococcoides mccartyi VS	1e-12	100	100	63	1	38	AAR24324.1	9e-09	100	100
	ISSO-biostim_21255	ISSO-biostim	AY374245	Dehalococcoides mccartyi FL2	6e-14	100	100	62	11A	10	ADR80137.1	4e-09	100	100
	ISSO-biostim_22000	ISSO-biostim	8658187VS	Dehalococcoides mccartyi VS	2e-19	86	90	55	1		YP_003330690.1	1e-14	86	90
	ISSO-biostim_24432	ISSO-biostim	KB13108_1	KB-1 consortium	3e-15	93	96	51	25	23	YP_003329669.1	2e-10	93	96
	ISSO-biostim_29024	ISSO-biostim	8658187VS	Dehalococcoides mccartyi VS	2e-11	100	100	49	1	17	ABY28333.1	1e-06	100	100
	ISSO-biostim_30066	ISSO-biostim	AY374247	Dehalococcoides mccartyi FL2	8e-14	59	67	50	11C		ABY28314.1	5e-09	59	67
	ISSO-biostim_34882	ISSO-biostim	8658278VS	Dehalococcoides mccartyi VS	1e-12	100	100	58	12	22	YP_003330780.1	9e-08	100	100
	ISSO-biostim_42001	ISSO-biostim	DQ115514	Dehalococcoides mccartyi FL2	4e-38	100	100	61	5A	32	BAG55980.1	7e-34	100	100
	ISSO-biostim_45097	ISSO-biostim	GT_1307	Dehalococcoides mccartyi GT	2e-12	100	100	63	4	40	YP_308522.1	1e-07	100	100
	ISSO-biostim_4557	ISSO-biostim	AY374245	Dehalococcoides mccartyi FL2	1e-31	98	100	50	11A	10	BAF45413.1	4e-27	98	100
	ISSO-biostim_49925	ISSO-biostim	BAV1_0276	Dehalococcoides mccartyi BAV1	7e-15	54	75	49	11C		AAT48560.1	4e-10	54	75
	ISSO-biostim_50498	ISSO-biostim	BAV1_0847	Dehalococcoides mccartyi BAV1	1e-33	100	100	52	8	28	AAT48558.1	7e-29	100	100
	ISSO-biostim_5174	ISSO-biostim	DET0311	Dehalococcoides mccartyi 195	1e-17	72	90	49	16		YP_003330863.1	1e-09	95	100
	ISSO-biostim_51997	ISSO-biostim	8658261VS	Dehalococcoides mccartyi VS	4e-13	96	100	60	7	26	YP_003329597.1	3e-08	96	100
	ISSO-biostim_52938	ISSO-biostim	AY374247	Dehalococcoides mccartyi FL2	6e-11	71	80	60	11C		BAG55986.1	8e-08	76	82
	ISSO-biostim_57733	ISSO-biostim	8658352VS	Dehalococcoides mccartyi VS	2e-28	82	93	85	1		ADR80136.1	2e-25	80	93
	ISSO-biostim_58551	ISSO-biostim	8658187VS	Dehalococcoides mccartyi VS	8e-14	100	100	58	1	17	BAG55990.1	3e-09	100	100
	ISSO-biostim_60862	ISSO-biostim	8658241VS	Dehalococcoides mccartyi VS	2e-37	97	100	61	2	34	YP_003330743.1	1e-32	97	100
	ISSO-biostim_60879	ISSO-biostim	KB13241_6	KB-1 consortium	2e-36	100	100	54	1	38	AAR24324.1	6e-32	100	100
	ISSO-biostim_60918	ISSO-biostim	GT_1338	Dehalococcoides mccartyi GT	4e-38	100	100	60	11A	10	BAG55921.1	2e-35	100	100
	ISSO-biostim_60925	ISSO-biostim	KB1_13	KB-1 consortium	8e-35	98	100	55	3B	30	YP_308528.1	5e-30	98	100
	ISSO-biostim_60926	ISSO-biostim	KB1_13	KB-1 consortium	8e-35	98	100	55	3B	30	YP_308528.1	5e-30	98	100
	ISSO-biostim_60933	ISSO-biostim	8658346VS	Dehalococcoides mccartyi VS	5e-38	98	100	58	11A	10	BAF45413.1	4e-33	98	100
	WBC-2_2203	WBC-2	AY374247	Dehalococcoides mccartyi FL2	1e-35	98	100	57	11C	12	ABY28314.1	2e-31	98	100
	WBC-2_2457	WBC-2	GT_1191	Dehalococcoides mccartyi GT	8e-34	100	100	52	11C	12	YP_308398.1	5e-29	100	100
	WBC-2_369	WBC-2	AY165309	Dehalococcoides mccartyi FL2	2e-36	100	100	57	8	5	BAJ06128.1	2e-32	98	100
	WBC-2_438	WBC-2	cbdbA187	Dehalococcoides mccartyi CBDB1	5e-45	100	100	65	25	23	YP_307352.1	3e-40	100	100
	WBC-2_4843	WBC-2	KB1_9	KB-1 consortium	9e-43	100	100	64	1	17	BAI70448.1	5e-38	100	100
	WBC-2_5480	WBC-2	KB1_6	KB-1 consortium	1e-34	98	100	54	8	28	AAT48558.1	7e-30	98	100
	WBC-2_6544	WBC-2	Dhaf_0693	Desulfitobacterium hafniense DCB-2	1e-26	84	94	49	30		YP_002457193.1	9e-22	84	94
	WBC-2_6817	WBC-2	ACT3-rdh09r	Dehalobacter DCA	7e-39	100	100	59	27	7	YP_006910145.1	5e-34	100	100
	WBC-2_714	WBC-2	Dhaf_0711	Desulfitobacterium hafniense DCB-2	2e-22	70	89	54	22		AAK71503.1	3e-18	70	89
	WBC-2_9623	WBC-2	DQ115514	Dehalococcoides mccartyi FL2	3e-35	98	100	57	5A	32	ABY28318.1	9e-31	98	100
	WLculture_7201	WLculture	8658346VS	Dehalococcoides mccartyi VS	3e-27	88	96	50	11A		YP_003330848.1	2e-22	88	96
	WLculture_7974	WLculture	AY165309	Dehalococcoides mccartyi FL2	3e-35	98	100	56	8	5	BAJ06128.1	5e-32	100	100
	WLculture_7991	WLculture	ACT3-rdh09r	Dehalobacter DCA	2e-39	97	98	64	27	7	YP_006913190.1	1e-34	97	98
	WLculture_8960	WLculture	D339-WL	Dehalococcoides mccartyi WL	5e-32	98	98	52	8	5	BAJ06127.1	2e-28	98	98
	WLsite_193_2	WLsite	8658267VS	Dehalococcoides mccartyi VS		26	45	59	9		DAA03308.1	4.3	43	60
	WLsite_51169	WLsite	MB_mbrA	Dehalococcoides mccartyi MB	6e-33	98	100	54	1	17	ADR80138.1	3e-28	94	98
	WLsite_51196	WLsite	8658346VS	Dehalococcoides mccartyi VS	5e-38	97	98	62	11A	10	YP_003330848.1	3e-33	97	98
	WLsite_51197	WLsite	8658346VS	Dehalococcoides mccartyi VS	5e-38	97	98	62	11A	10	YP_003330848.1	3e-33	97	98
	WLsite_51207	WLsite	DET0173	Dehalococcoides mccartyi 195	4e-38	100	100	60	11B		YP_180921.1	2e-33	100	100
	WLsite_51208	WLsite	DET0173	Dehalococcoides mccartyi 195	4e-38	100	100	60	11B		YP_180921.1	2e-33	100	100
