# Supplementary material for: Diversity of reductive dehalogenase genes from environmental samples and enrichment cultures identified with degenerate primer PCR screens
Source: Front Microbiol. 2013 Nov 19;4:341. doi: 10.3389/fmicb.2013.00341 (PMC3832961; doi:10.3389/fmicb.2013.00341)
Supplement: Data sheet 4: Table S4 — Companion table to Figure 6, with accession numbers for all sequences included in the abundance table groups, and associated primer groups and RD_OGs for each row. [file DataSheet4.XLSX]

## Sheet: Sheet1
Supplemental table S4: Group information and accession numbers for genes depicted in figure 6. Predicted primer sets as wel as reductive dehalogenase ortholog groups (RD_OG) are listed where applicable.
The majority of identifiers are NCBI accessions or gene IDs. Some RdhA from this study are identified by internal ID, as they were too short for submission to NCBI. Some of the KB-1 identifiers are JGI IMG locus tags.
					Requirements: 90%+ PID across gene lengths
					Organisms/Samples/Databases
heatmap row	RD_OG	Primer Group	Function	# samples/organisms	New Samples						Dehalococcoides												Desulfitobacterium						Dehalobacter
					ISSO-biostim	ISSO-bioaug	WBC-2	WL Site	WL culture	Lake Faro	DET195	VS	CBDB1	BAV1	GT	FL2	DCMB5	BTF08	KB-1*	MB*	WL*	Dehalogenimonas BL-DC-9	hafniense DCB-2	PCE-S	hafniense Y51	hafniense TCE1	dichloroeliminans	CR1	restrictus PER-K23	CF	DCA	WL*	NCBI uncultured bacteria (various)	Geobacter lovleyi st. SZ	Roseobacter sp. MED193	Oceanibulbus indolifex HEL-45	Ruegeria sp. TW15
1	15	14			KF138906, KF138784, KF138827, KF138866, KF138888	KF138653, KF138677, KF138725, ISSO-bioaug_54221, KF138643, KF138699	KF139061, KF139069, KF139097, KF139076, KF139090	KF139313, KF139340, KF139235, KF139303, KF139341	KF139170, KF139154, KF139174	KF138932, KF138933	3229172	8658361	3623476		8809804	AY374250	YP_007484375.1	YP_007485904	77176859		D335-WL
2	23	25			KF138858, KF138798, ISSO-biostim_24432	KF138657, KF138693, KF138694, KF138708	KF139075, KF139079, WBC-2_438, KF139101	KF139241, KF139274	KF139146	KF138943	3230541	8657123	3623477	5132211	8808689		YP_007483157.1	YP_007484572.1	DCKB1_107910
3	17	1	mbrA		KF138846, KF138861, KF138878, ISSO-biostim_29024, ISSO-biostim_58551, KF138786, KF138900, KF138915, KF138862, KF138914	KF138648, KF138720	WBC-2_4843, KF139042	KF139289, KF139310, KF139311, KF139330, KF139331, KF139333, KF139334, WLsite_51169	KF139160, KF139172, KF139150	KF138978, KF138927, KF138975, KF138979		8658187, 8658352	3623214, 3623474		8809639, 8809795	AY374252	YP_007484271.1		77176868, 77176871	295311051
4	12	11C			KF138871, KF138898, KF138853, KF138883	KF138692, KF138718, KF138723	KF139091, WBC-2_2457, KF139110, WBC-2_2203	KF139213	KF139121	KF138920		8658189	3623215		8809641	AY374247	YP_007484273.1		77176853	193876548
5	6	32	pceA/dcrA/dcaA		KF138741	KF138717, KF138650	KF139003	KF139300, KF139245	KF139137, KF139177	KF138921														AY216592	89332194	AJ439608	AM183918	145860191		AFV05683
6	31	26			KF138820, KF138785	KF138606	KF138995, KF139113	KF139250, KF139305, KF139247	KF139125	KF138918	3229566	8658285	3623213				YP_007483984.1	YP_007485476.1
7	22	12			KF138805, KF138907, ISSO-biostim_34882, KF138909	KF138625, KF138710	KF139031, KF139102, KF139100	KF139214, KF139287, KF139312	KF139130	KF138929	3230337	8658278	3623478	5131472			YP_007483208.1		DCKB1_107520
8	10	11A			KF138880, KF138894, KF138904, KF138912, KF138913, ISSO-biostim_21255, ISSO-biostim_60918, ISSO-biostim_4557, ISSO-biostim_60933, KF138911	KF138716, KF138721, KF138730, KF138731, ISSO-bioaug_54286, ISSO-bioaug_54302, ISSO-bioaug_54304, KF138691	KF139108, KF139111, KF139040	KF139240, KF139328, WLsite_51196, WLsite_51197, KF139332, KF139279	KF139123, KF139184	KF138923, KF138936		8658346	3623473		8809789	AY374245		YP_007485888.1	77176847, DCKB1_110270
9	19	5B			KF138732	KF138681, ISSO-bioaug_53896	KF139059	KF139297, KF139196	KF139185	KF138976, KF138980		8658308	3623468		8809754	AY374254		YP_007485850.1	DCKB1_114830, 77176865
10	32	5A			KF138806, KF138889, ISSO-biostim_42001	KF138673, KF138698, KF138719, KF138670, KF138689	KF139048, KF139085, KF139114, KF139062, WBC-2_9623	KF139258, KF139197	KF139139	KF138935	3229231		3623448		8809751	DQ115514		YP_007485847.1	DCKB1_114860
11	30	3B	pceA		KF138895, ISSO-biostim_60925, ISSO-biostim_60926, KF138863	KF138697, KF138713, KF138714, ISSO-bioaug_54293, ISSO-bioaug_54295	KF139013	KF139222	KF139135	KF138924	3230306	8658318	3623470		8809763			YP_007485861.1	77176883
12	14	14			KF138814, KF138828	KF138660, KF138669	KF139041	KF139238	KF139162	KF138944			3623445		8809736	AY374249	YP_007484315.1		DCKB1_115020
13	40	4			ISSO-biostim_45097, KF138897, KF138837, KF138916, KF138825, KF138859	KF138712, KF138724, KF138709, KF138729, KF138685, KF138707, KF138676	KF139081, KF139063, KF139080	KF139278, KF139262, KF139253	KF139141	KF138971, KF138982, KF138948, KF138965		8658312	3623469		8809758			YP_007485856.1	DCKB1_110600, JX081249
14	5	8	tceA		KF138867, KF138766, KF138845	KF138615	WBC-2_369, KF138991	KF139194	WLculture_7974, WLculture_8960	KF138917	3229017					AY165309		YP_007484636.1	DCKB1_14890		D339-WL
15	38	1			KF138896, ISSO-biostim_1619, ISSO-biostim_60879, KF138876, KF138856, KF138847, KF138790, KF138902	KF138655, KF138662, KF138641	KF139054, KF139067, KF139070, KF139098, KF139044	KF139342, KF139230, KF139322, KF139277, KF139336	KF139145, KF139181, KF139149	KF138926, KF138928		8658303	3623444		8809727				DCKB1_114910
16	33	1			KF138850, KF138903	KF138678, KF138683, KF138701	KF139020	KF139220	KF139182, KF139169	KF138925	3229220		3623447		8809746
17	37	4			KF138801, KF138829, KF138893, KF138826	KF138656, KF138679, KF138715, KF138680	KF139012	KF139226	KF139122	KF138919			3623220		8809720				77176877, DCKB1_114790
18	7	27			KF138821	KF138704	KF139112, WBC-2_6817, KF139052	KF139301	KF139188, WLculture_7991	KF138961																			AJ539533	AFV05205	AFV02160
19		11B			KF138836, KF138760	KF138688, KF138687, KF138620	KF139049	KF139309, KF139324, WLsite_51207, WLsite_51208, KF139256	KF139183	KF138939	3230555						YP_007483095.1
20	45	30			KF138804	KF138642	KF139072, KF139103	KF139246	KF139151, KF139158	KF138947													7257660							AFV05214
21		25			KF138757	KF138649	KF139035, KF139086	KF139302	KF139186	KF138949			3623221
22		3B			KF138779, ISSO-biostim_1522	KF138636	KF139064	KF139264	KF139161	KF138957			3623219
23					KF138875	KF138703	KF139010	KF139321	KF139152	KF138938, KF138974
24					KF138774	KF138638	KF139033	KF139272	KF139132	KF138941
25	34	2			KF138807, KF138854, KF138901, KF138885, KF138899, ISSO-biostim_60862, KF138892	KF138695, KF138658, KF138711, KF138706, ISSO-bioaug_54228, ISSO-bioaug_54270, KF138664, KF138728	KF139015, KF139018	KF139290, KF139320, KF139217		KF138922, KF138954	3229198	8658241, 8658324	3623471		8809769	DQ115513		YP_007485867.1	DCKB1_110480, 77176874		D337-WL
26	13	13			KF138813	KF138618	KF139006, KF139107		KF139175	KF138955		8658355	3623475		8809798	AY374248	YP_007484369.1	YP_007485898	77176856
27	11	11A			KF138886	ISSO-bioaug_54309, ISSO-bioaug_54310, KF138727	KF139016	KF139225		KF138945		8658327	3623472		8809772	AY374246		YP_007485870	77176850
28		3A			KF138832	KF138684, KF138674	KF139055	KF139281, KF139276, KF139298		KF138952	3230325
29		15B			KF138791	KF138663		KF139207	KF139156, KF139163	KF138959											D336-WL
30		22			KF138835		KF139008	KF139319	KF139116	KF138934																				AFV04610
31					KF138809	KF138651	KF139050	KF139283		KF138960
32					KF138831	KF138665	KF139030		KF139133	KF138930
33					KF138794		KF139024, KF139104	KF139270	KF139119	KF138946, KF138973
34					KF138884		KF139071	KF139202	KF139171	KF138967
35	8	8	vcrA		KF138765	KF138616	KF138993		KF139115			8658217			8809688			YP_007485814.1	77176886		D338-WL
36		5A			KF138840, KF138777	KF138627	KF139037, KF139082			KF138951			3623223					YP_007485843.1
37	36	3A			KF138823, KF138857, KF138864	KF138614	KF139093			KF138968, KF138963			3623217				YP_007484308.1		DCKB1_115090
38	28	8	bvcA		ISSO-biostim_50498, KF138881, KF138745	KF138603	KF138998, WBC-2_5480			KF138942				5131305					77176862
39		6			KF138788	KF138647		KF139216	KF139155		3229214
40		32			KF138877	KF138726		KF139292		KF138981																						FJ010190
41					KF138763, KF138776, KF138849	KF138629, KF138631	KF139039, KF139083			KF138969
42					KF138855		KF139014		KF139124	KF138937
43					KF138842, KF138830		KF139029		KF139127	KF138953
44							KF139023	KF139317	KF139134, KF139176, KF139165	KF138940
45	20	16			KF138742	KF138607		KF139195			3230320		3623482	5131704			YP_007483066.1
46	29	16			KF138872	KF138610		KF139209, KF139339			3230432						YP_007483213.1		DCKB1_107470
47		18B					KF139094	KF139282, KF139269, KF139260, KF139316		KF138958												9391247
48					KF138767	KF138623	KF139078, KF139019									AAR24345.1
49					KF138748	KF138617		KF139326																									BAI70456.1
50					KF138810	KF138635		KF139236																									ABY28334.1
51					KF138795	KF138640		KF139201
52					KF138868		KF139106, KF139105, KF139057, KF139087		KF139190, KF139191, KF139159
53							KF139051		KF139120	KF138931
54							KF139046, KF139060, KF139096, KF139047		KF139143, KF139189, KF139142, KF139187	KF138956
55	39	15A			KF138874	KF138619							3623446		8809738		YP_007484317.1		DCKB1_115000
56	18	4			KF138740	KF138686, KF138634										AY374253		YP_007485853.1	77176880
57	26	7			KF138758, KF138852, ISSO-biostim_51997	KF138613						8657050, 8658261		5132431
58		5A			KF138762, KF138844	KF138633, ISSO-bioaug_38087						8658289						YP_007485816.1
59	25	9A			KF138735	KF138622, KF138702						8657053		5132381
60	35	16			KF138739	KF138612					3229173				8808573
61		18B			KF138761	KF138611							3623481				YP_007483061.1
62	24	11C			KF138733, KF138750	KF138605, KF138609						8657058		5132094
63		13			KF138811, KF138819	KF138668, KF138682							3623222
64		n/a			KF138808	KF138637						8658245
65					ISSO-biostim_5174	ISSO-bioaug_7802						YP_003330863.1
66					KF138816, KF138851	KF138671, KF138639												YP_007485827.1
67		10						KF139211	KF139180		3229009
68		13						KF139203		KF138950	3229187
69		22					KF139032	KF139308																						AFV06361
70		22					KF139092, KF139084		KF139179														7257656
71		22					KF139027		KF139118																					AFV05217
72		22					KF139022		KF139131																					AFV06212
73					KF138812	KF138661
74					KF138764	KF138621
75					KF138783	KF138628
76					KF138870	KF138722
77					KF138746	KF138608
78					KF138800	KF138645
79					KF138778	KF138630
80					KF138815	KF138667
81					KF138865	KF138690
82					KF138754	KF138624
83					KF138768, KF138818	KF138654
84					KF138771	KF138632
85					KF138770	KF138626
86					KF138744	KF138646
87					KF138869		KF139000
88						KF138705		KF139304, KF139307
89							KF139028		KF139136
90							KF139021		KF139126
91							KF139056		KF139167
92							KF139077		KF139173, KF139166
93							KF139025		KF139129
94							KF139002		KF139117
95							KF139045		KF139128
96							KF139004		KF139144, KF139153
97							KF139034		KF139168
98							KF139005		KF139147
99							KF139009			KF138972
100								KF139337	KF139157
101	16	6			KF138841							8658233				AY374251		YP_007485800.1
102		7			KF138737												YP_007484298.1		DCKB1_115210
103		15B			KF138780												YP_007484302.1		DCKB1_115150
104	21	4				KF138700							3623483	5132438
105		16	cbrA			KF138672							3623480				YP_007483056.1
106	46	33	cfrA/dcrA				KF139095, KF139036																							AFV05253	AFV02209
107		26			KF138747								3623218
108					KF138749												YP_007484365.1
109					KF138769													YP_007485819.1
110	41	31A			KF138905, KF138753
111		25				KF138666						8658274																						6369093, 6366908
112		11B				KF138604						8658239
113						ISSO-bioaug_36801							YP_308518.1
114		16						KF139234					3623479
115								KF139211									YP_007483088.1
116								KF139210									YP_007484367
117								KF139193												ACF24858.1
118		6						KF139218														9390763
119		9B						KF139335														9390618
120		19						KF139315, KF139263, KF139205														9389745
121		19						KF139200														9390556
122										KF138964																									ZP_01056486.1
123										KF138977, KF138966																											ZP_08861284.1
124										KF138970																										ZP_02155365.1
125					KF138775																												BAK19480.1
		UNIQUES
					ISSO-biostim_22000
					KF138891
					ISSO-biostim_57733
					KF138910
					KF138789
					KF138787
					KF138824
					ISSO-biostim_52938
					KF138887
					KF138755
					KF138738
					KF138743
					KF138752
					KF138890
					ISSO-biostim_30066
					KF138908
					ISSO-biostim_49925
					KF138781
					KF138759
					KF138793
					KF138796
					KF138756
					KF138839
					KF138879
					KF138736, KF138734
					KF138843
					KF138822
					KF138873
					KF138834
					KF138848
					KF138860
					KF138797
					KF138792
					KF138802
					KF138838
					KF138833
					KF138751
					KF138773
					KF138799
					KF138817
					KF138772
					KF138782
					KF138803
						KF138696
						KF138659
						KF138644
						ISSO-bioaug_54216
						KF138652
							KF139109
							WBC-2_6544
							KF138985
							KF139089
							KF139011
							WBC-2_714
							KF139073
							KF139074
							KF139088
							KF139099
							KF139065
							KF138994
							KF139017
							KF139026, KF139001
							KF138988, KF139068
							KF138990
							KF138996
							KF138997
							KF138992
							KF138999, KF138987, KF138989
							KF139053
							KF139066
							KF139043
							KF139058
							KF138986
							KF139038
								KF139221
								KF139257
								KF139265
								KF139261
								KF139268
								KF139267
								KF139198
								KF139199
								KF139285
								KF139271
								KF139204
								KF139206
								KF139273
								KF139193
								KF139275
								KF139286
								KF139208
								KF139215
								KF139280
								KF139219
								KF139224
								KF139228
								KF139327
								KF139284
								KF139288
								KF139223
								KF139291
								KF139227
								KF139229
								KF139293
								KF139294
								KF139255
								KF139295
								KF139296
								KF139231
								KF139299
								KF139233
								KF139232
								KF139329
								KF139318
								KF139306
								KF139338
								KF139325
								KF139239
								KF139314
								KF139323
								KF139243, KF139244
								KF139251, KF139252
								KF139242
								KF139248
								KF139249
								KF139259
								KF139254
									KF139148
									WLculture_7201
									KF139183
									KF139140
									KF139138
									KF139192
									KF139164
										KF138962
										KF138983
										KF138984
